# Supplementary material for: Synoptic taxonomy of Cortaderia Stapf (Danthonioideae, Poaceae)
Source: PhytoKeys. 2017 Jan 11;(76):39–69. doi: 10.3897/phytokeys.76.10808 (PMC5301984; doi:10.3897/phytokeys.76.10808)
Supplement: XML Treatment for Cortaderia [file phytokeys.76.10808-treatment1.xml]

<!DOCTYPE tp:taxon-treatment
  PUBLIC "-//TaxonX//DTD Taxonomic Treatment Publishing DTD v0 20100105//EN" "tax-treatment-NSO.dtd">
<tp:taxon-treatment xmlns:tp="http://www.plazi.org/taxpub"><tp:treatment-meta><kwd-group><label>Taxon classification</label><kwd><named-content content-type="kingdom">Plantae</named-content></kwd><kwd><named-content content-type="order">Poales</named-content></kwd><kwd><named-content content-type="family">Poaceae</named-content></kwd></kwd-group><mixed-citation publication-type="journal"><person-group><name><surname>Testoni</surname><given-names>Daniel</given-names></name><name><surname>Linder</surname><given-names>H. Peter</given-names></name></person-group><article-title>Synoptic taxonomy of <italic><tp:taxon-name><tp:taxon-name-part taxon-name-part-type="genus">Cortaderia</tp:taxon-name-part></tp:taxon-name></italic> Stapf (<tp:taxon-name><tp:taxon-name-part taxon-name-part-type="subfamily">Danthonioideae</tp:taxon-name-part></tp:taxon-name>, <tp:taxon-name><tp:taxon-name-part taxon-name-part-type="family">Poaceae</tp:taxon-name-part></tp:taxon-name>)</article-title><source>PhytoKeys</source><day>11</day><month>1</month><year>2017</year><volume>2017</volume><issue>76</issue><fpage>39</fpage><lpage>69</lpage><pub-id pub-id-type="doi">10.3897/phytokeys.76.10808</pub-id></mixed-citation></tp:treatment-meta><tp:nomenclature><tp:taxon-name>
            <tp:taxon-name-part taxon-name-part-type="genus">Cortaderia</tp:taxon-name-part>
          </tp:taxon-name><tp:taxon-authority>Stapf, Gard. Chron. ser. 3. 22: 378 (1897)</tp:taxon-authority><tp:taxon-status xmlns:xlink="http://www.w3.org/1999/xlink" xlink:type="simple">nom. cons.</tp:taxon-status><tp:nomenclature-citation-list><tp:nomenclature-citation><tp:taxon-name>
                <tp:taxon-name-part taxon-name-part-type="genus">Cortaderia</tp:taxon-name-part>
              </tp:taxon-name><comment>Stapf, Gard. Chron. ser. 3. 22: 378 (1897) nom. cons. Type species: <tp:taxon-name><tp:taxon-name-part taxon-name-part-type="genus">Cortaderia</tp:taxon-name-part> <tp:taxon-name-part taxon-name-part-type="species">selloana</tp:taxon-name-part></tp:taxon-name> (Schult.) Asch. &amp; Graebn. (Syn. Mitteleur. Fl. 2(1): 325. 1900) (Basionym <tp:taxon-name><tp:taxon-name-part taxon-name-part-type="genus">Arundo</tp:taxon-name-part> <tp:taxon-name-part taxon-name-part-type="species">selloana</tp:taxon-name-part></tp:taxon-name> Schult.).</comment></tp:nomenclature-citation><tp:nomenclature-citation><tp:taxon-name>
                <tp:taxon-name-part taxon-name-part-type="genus">Moorea</tp:taxon-name-part>
              </tp:taxon-name><comment>Lem., Ill. Hort. 2: Misc. 14 (1855) nom. rej., non Rolfe (1890). Type species: <tp:taxon-name><tp:taxon-name-part taxon-name-part-type="genus">Moorea</tp:taxon-name-part> <tp:taxon-name-part taxon-name-part-type="species">argentea</tp:taxon-name-part></tp:taxon-name> (Nees) Lem. (<tp:taxon-name><tp:taxon-name-part taxon-name-part-type="genus">Cortaderia</tp:taxon-name-part> <tp:taxon-name-part taxon-name-part-type="species">selloana</tp:taxon-name-part></tp:taxon-name>).</comment></tp:nomenclature-citation><tp:nomenclature-citation><tp:taxon-name>
                <tp:taxon-name-part taxon-name-part-type="genus">Lamprothyrsus</tp:taxon-name-part>
              </tp:taxon-name><comment>Pilg., <italic>Bot. Jahrb. Syst.</italic> 37 (Beibl. 85): 58 (1906). Type species: <tp:taxon-name><tp:taxon-name-part taxon-name-part-type="genus">Lamprothyrsus</tp:taxon-name-part> <tp:taxon-name-part taxon-name-part-type="species">hieronymi</tp:taxon-name-part></tp:taxon-name> (Kuntze) Pilg. (Basionym <tp:taxon-name><tp:taxon-name-part taxon-name-part-type="genus">Triraphis</tp:taxon-name-part> <tp:taxon-name-part taxon-name-part-type="species">hieronymi</tp:taxon-name-part></tp:taxon-name> Kuntze).</comment></tp:nomenclature-citation></tp:nomenclature-citation-list></tp:nomenclature><tp:treatment-sec sec-type="description" id="SECID0E5FAG"><title>Description.</title><p>Gynodioecious, dioecious, hermaphrodite or apomictic perennials, ranging from rounded vegetable hedgehogs less than 0.5 m tall to erect 4 m tall tussocks; innovations intravaginal; spreading stolons rare. Leaf sheaths variable: persisting intact, or fragmenting transversely, or decaying into a tangled mass of fibres, or occasionally persisting as burnt-off sheaths; glabrous or more rarely covered in a dense indumentum. Ligule of one or many rows of cilia, to 5 mm long. Leaf blades to 2 m long, tough, expanded, rolled or folded, occasionally pungent, usually persistent but occasionally disarticulating above the ligule, sometimes with an adaxial weft of hairs directly above the ligule; margins sometimes roughly scabrid and cutting. Inflorescences paniculate, sometimes compact but usually plumose, to 1 m long, many-spikeleted, pedicels and pulvini glabrous, scabrid or villous. Spikelets to 30 mm long, with 2–10 florets, disarticulating above the glumes, male spikelets usually less hairy than female spikelets and glabrous in the Selloana group; glumes glabrous, often papery or membranous, 4–30 mm long, usually 1-veined and rarely with no veins, upper and lower glumes similar. Lemmas (Fig. <xref ref-type="fig" rid="F1">1</xref>) 3–7 nerved, mostly with the central three nerves continuing into a more or less twisted awn; the lateral nerves sometimes terminating in lateral bristles, the lemmas often continuing up the awns, consequently with the bristles apparently borne on the awn, in <italic><tp:taxon-name><tp:taxon-name-part taxon-name-part-type="genus">Cortaderia</tp:taxon-name-part> <tp:taxon-name-part taxon-name-part-type="species">selloana</tp:taxon-name-part></tp:taxon-name></italic> the lemma continues to the tip of the awn and so obscures the awn; lemmas usually long-villous on the back, rarely glabrous. Palea membranous, linear, often longer than the lemma, keeled, sometimes variously villous on the back. Lodicules two. Anthers three, fertile or sterile, to 3.5 mm long. Ovary stalked, styles two. Caryopses 1.5–3.5 mm long, variable in shape, glabrous, embryo mark from ¼ to more than ½ length of caryopsis, hilum linear, from ¼ to ¾ caryopsis length.</p><fig id="F1" position="float" orientation="portrait"><label>Figure 1.</label><caption><p>Lemmas of selected species of <italic><tp:taxon-name><tp:taxon-name-part taxon-name-part-type="genus">Cortaderia</tp:taxon-name-part></tp:taxon-name></italic>. <bold>A</bold> <italic><tp:taxon-name><tp:taxon-name-part taxon-name-part-type="genus">Cortaderia</tp:taxon-name-part> <tp:taxon-name-part taxon-name-part-type="species">selloana</tp:taxon-name-part></tp:taxon-name></italic>, <italic>Jürgens 40</italic> (B) <bold>B</bold> <italic><tp:taxon-name><tp:taxon-name-part taxon-name-part-type="genus">Cortaderia</tp:taxon-name-part> <tp:taxon-name-part taxon-name-part-type="species">araucana</tp:taxon-name-part></tp:taxon-name></italic>, <italic>Borchers</italic> s.n. (<named-content xmlns:xlink="http://www.w3.org/1999/xlink" content-type="dwc:institutional_code" xlink:type="simple">US</named-content>) <bold>C</bold> <italic><tp:taxon-name><tp:taxon-name-part taxon-name-part-type="genus">Cortaderia</tp:taxon-name-part> <tp:taxon-name-part taxon-name-part-type="species">speciosa</tp:taxon-name-part></tp:taxon-name></italic>, <italic>P.M. Peterson 12766</italic> (<named-content xmlns:xlink="http://www.w3.org/1999/xlink" content-type="dwc:institutional_code" xlink:type="simple">US</named-content>) <bold>D</bold> <italic><tp:taxon-name><tp:taxon-name-part taxon-name-part-type="genus">Cortaderia</tp:taxon-name-part> <tp:taxon-name-part taxon-name-part-type="species">vaginata</tp:taxon-name-part></tp:taxon-name></italic>, <italic>L.B. Smith, P.R. Reitz &amp; R. Klein 7761</italic> (B) <bold>E</bold> <italic><tp:taxon-name><tp:taxon-name-part taxon-name-part-type="genus">Cortaderia</tp:taxon-name-part> <tp:taxon-name-part taxon-name-part-type="species">egmontiana</tp:taxon-name-part></tp:taxon-name></italic>, <italic>P.M. Peterson, R.J. Soreng &amp; N. Refulio-Rodriguez 17508</italic> (<named-content xmlns:xlink="http://www.w3.org/1999/xlink" content-type="dwc:institutional_code" xlink:type="simple">US</named-content>) <bold>F</bold> <italic><tp:taxon-name><tp:taxon-name-part taxon-name-part-type="genus">Cortaderia</tp:taxon-name-part> <tp:taxon-name-part taxon-name-part-type="species">modesta</tp:taxon-name-part></tp:taxon-name></italic>, <italic>A. Chase 8288</italic> (<named-content xmlns:xlink="http://www.w3.org/1999/xlink" content-type="dwc:institutional_code" xlink:type="simple">US</named-content>) <bold>G</bold> <italic><tp:taxon-name><tp:taxon-name-part taxon-name-part-type="genus">Cortaderia</tp:taxon-name-part> <tp:taxon-name-part taxon-name-part-type="species">hieronymi</tp:taxon-name-part></tp:taxon-name></italic>, <italic>A. Burkart et al. 30395</italic> (P) – note that awn and setae are much longer than illustrated <bold>H</bold> <italic><tp:taxon-name><tp:taxon-name-part taxon-name-part-type="genus">Cortaderia</tp:taxon-name-part> <tp:taxon-name-part taxon-name-part-type="species">nitida</tp:taxon-name-part></tp:taxon-name></italic>, <italic>S. Laegaard 52786</italic> (K) <bold>I</bold> <italic><tp:taxon-name><tp:taxon-name-part taxon-name-part-type="genus">Cortaderia</tp:taxon-name-part> <tp:taxon-name-part taxon-name-part-type="species">sericantha</tp:taxon-name-part></tp:taxon-name></italic>, <italic>E. Asplund 17175</italic> (B) <bold>J</bold> <italic><tp:taxon-name><tp:taxon-name-part taxon-name-part-type="genus">Cortaderia</tp:taxon-name-part> <tp:taxon-name-part taxon-name-part-type="species">bifida</tp:taxon-name-part></tp:taxon-name></italic>, <italic>D.N. Smith &amp; J. Cabanillas 7167</italic> (<named-content xmlns:xlink="http://www.w3.org/1999/xlink" content-type="dwc:institutional_code" xlink:type="simple">US</named-content>) <bold>K</bold> <italic><tp:taxon-name><tp:taxon-name-part taxon-name-part-type="genus">Cortaderia</tp:taxon-name-part> <tp:taxon-name-part taxon-name-part-type="species">hapalotricha</tp:taxon-name-part></tp:taxon-name></italic>, <italic>J.C. Solomon &amp; R. Chevalier 16620</italic> <bold>L</bold> <italic><tp:taxon-name><tp:taxon-name-part taxon-name-part-type="genus">Cortaderia</tp:taxon-name-part> <tp:taxon-name-part taxon-name-part-type="species">columbiana</tp:taxon-name-part></tp:taxon-name></italic>, <italic>J.P. Schulz 318</italic> (<named-content xmlns:xlink="http://www.w3.org/1999/xlink" content-type="dwc:institutional_code" xlink:type="simple">US</named-content>). All at same magnification.</p></caption><graphic xmlns:xlink="http://www.w3.org/1999/xlink" xlink:href="phytokeys-076-039-g001.jpg" position="float" orientation="portrait" xlink:type="simple" id="oo_117855.jpg"/></fig></tp:treatment-sec><tp:treatment-sec sec-type="Leaf anatomy" id="SECID0EGNAG"><title>Leaf anatomy.</title><p>Leaf in transverse section sclerophyllous, leaves varying from expanded to setaceous, margins not thickened but with a sclerenchyma cap. Adaxial furrows vary from deep and cleft-like to absent; abaxial ribs sometimes present. Vascular bundles differentiated into two, rarely three, orders; primary vascular bundles 6–30, symmetrically distributed in the two leaf sections; either ad- or abaxially or centrally positioned, circular or elliptical, sometimes with sclerosed phloem; outer bundle sheath cells always distinct from the chlorenchyma and sometimes lignified, entire or interrupted by bundle sheath; adaxial sclerenchyma as narrow girders, as <!--PageBreak-->trapezoidal girders, as T-shaped girders or inversely anchor-shaped girders; abaxial sclerenchyma as small strands, as narrow girders, as wide girders, as trapezoidal girders, or as massive linked girders forming a continuous subepidermal layer; tertiary vascular bundles 1-several between the primary vascular bundles, adaxial sclerenchyma as small strands, as narrow girders, as trapezoid girders narrowing towards vascular bundles, as T-shaped girders or inversely anchor-shaped girders; abaxial sclerenchyma absent, as small strands, as narrow girders, as broad girders, as trapezoidal girders or as massive linked girders forming a continuous subepidermal layer. Mesophyll of small, angular isodiametric chlorenchyma cells with small air spaces; mesophyll islands of colourless cells usually absent, sometimes with colourless collenchyma cells connecting the adaxial and abaxial furrows and so partitioning the chlorenchyma. Abaxial subepidermal layer sometimes with collenchymatous or non-chlorophyllous cells in 1-several layers only along the margins, or flanking the midrib, and sometimes with this layer extending over the whole width of the leaf. Abaxial epidermal zonation present or absent; microhairs or macrohairs absent; silica bodies absent, or tall and narrow, or round and single. Adaxial epidermis sometimes with papillae, prickle-hairs, and microhairs.</p></tp:treatment-sec><tp:treatment-sec sec-type="distribution" id="SECID0EONAG"><title>Distribution and ecology.</title><p>Widespread in South America, from Tierra del Fuego (Argentina) to Venezuela, from Brazil to Peru, from sea level to the Páramo.</p></tp:treatment-sec></tp:taxon-treatment>
