# Supplementary material for: Synoptic taxonomy of Cortaderia Stapf (Danthonioideae, Poaceae)
Source: PhytoKeys. 2017 Jan 11;(76):39–69. doi: 10.3897/phytokeys.76.10808 (PMC5301984; doi:10.3897/phytokeys.76.10808)
Supplement: XML Treatment for Cortaderia selloana [file phytokeys.76.10808-treatment2.xml]

<!DOCTYPE tp:taxon-treatment
  PUBLIC "-//TaxonX//DTD Taxonomic Treatment Publishing DTD v0 20100105//EN" "tax-treatment-NSO.dtd">
<tp:taxon-treatment xmlns:tp="http://www.plazi.org/taxpub"><tp:treatment-meta><kwd-group><label>Taxon classification</label><kwd><named-content content-type="kingdom">Plantae</named-content></kwd><kwd><named-content content-type="order">Poales</named-content></kwd><kwd><named-content content-type="family">Poaceae</named-content></kwd></kwd-group><mixed-citation publication-type="journal"><person-group><name><surname>Testoni</surname><given-names>Daniel</given-names></name><name><surname>Linder</surname><given-names>H. Peter</given-names></name></person-group><article-title>Synoptic taxonomy of <italic><tp:taxon-name><tp:taxon-name-part taxon-name-part-type="genus">Cortaderia</tp:taxon-name-part></tp:taxon-name></italic> Stapf (<tp:taxon-name><tp:taxon-name-part taxon-name-part-type="subfamily">Danthonioideae</tp:taxon-name-part></tp:taxon-name>, <tp:taxon-name><tp:taxon-name-part taxon-name-part-type="family">Poaceae</tp:taxon-name-part></tp:taxon-name>)</article-title><source>PhytoKeys</source><day>11</day><month>1</month><year>2017</year><volume>2017</volume><issue>76</issue><fpage>39</fpage><lpage>69</lpage><pub-id pub-id-type="doi">10.3897/phytokeys.76.10808</pub-id></mixed-citation></tp:treatment-meta><tp:nomenclature><label>1.</label><tp:taxon-name>
                  <tp:taxon-name-part taxon-name-part-type="genus">Cortaderia</tp:taxon-name-part>
                  <tp:taxon-name-part taxon-name-part-type="species">selloana</tp:taxon-name-part>
                </tp:taxon-name><tp:taxon-authority>(Schult. &amp; Schult. f.) Asch. &amp; Graebn., Syn. Mitteleur. Fl. 2(1): 325. 1900.</tp:taxon-authority><tp:nomenclature-citation-list><tp:nomenclature-citation><tp:taxon-name>
                      <tp:taxon-name-part taxon-name-part-type="genus">Arundo</tp:taxon-name-part> <tp:taxon-name-part taxon-name-part-type="species">dioeca</tp:taxon-name-part></tp:taxon-name><comment>Spreng., Syst. Veg. (ed. 16) 1: 361. 1825 [1824], nom. illeg. (non Lour. 1790); <tp:taxon-name><tp:taxon-name-part taxon-name-part-type="genus">Cortaderia</tp:taxon-name-part> <tp:taxon-name-part taxon-name-part-type="species">dioeca</tp:taxon-name-part></tp:taxon-name> (Spreng.) Speg., Anales Mus. Nac. Buenos Aires 7: 194. 1902; <tp:taxon-name><tp:taxon-name-part taxon-name-part-type="genus">Arundo</tp:taxon-name-part> <tp:taxon-name-part taxon-name-part-type="species">selloana</tp:taxon-name-part></tp:taxon-name> Schult. &amp; Schult. f., Mant. 3(1): 605. 1827; <tp:taxon-name><tp:taxon-name-part taxon-name-part-type="genus">Gynerium</tp:taxon-name-part> <tp:taxon-name-part taxon-name-part-type="species">argenteum</tp:taxon-name-part></tp:taxon-name> Nees, Agrost. Bras. 462. 1829, nom. illeg.; <tp:taxon-name><tp:taxon-name-part taxon-name-part-type="genus">Moorea</tp:taxon-name-part> <tp:taxon-name-part taxon-name-part-type="species">argentea</tp:taxon-name-part></tp:taxon-name> (Nees) Lemaire, Ill. Hort. 2: 14. 1855; <tp:taxon-name><tp:taxon-name-part taxon-name-part-type="genus">Cortaderia</tp:taxon-name-part> <tp:taxon-name-part taxon-name-part-type="species">argentea</tp:taxon-name-part></tp:taxon-name> (Nees) Stapf, Gard. Chron. ser. 3, 22: 396. 1897, nom. illeg. Type. Uruguay. Montevideo, I-1836, <italic>F. Sellow 570</italic> (lectotype, designated here: B 10 0185657! (<ext-link xmlns:xlink="http://www.w3.org/1999/xlink" xlink:type="simple" ext-link-type="uri" xlink:href="http://ww2.bgbm.org/Herbarium/specimen.cfm?Barcode=B100185657">http://ww2.bgbm.org/Herbarium/specimen.cfm?Barcode=B100185657</ext-link>); isolectotypes: <named-content xmlns:xlink="http://www.w3.org/1999/xlink" content-type="dwc:institutional_code" xlink:type="simple">BAA</named-content> frag. ex B!, <named-content xmlns:xlink="http://www.w3.org/1999/xlink" content-type="dwc:institutional_code" xlink:type="simple">FR</named-content> photo!). </comment></tp:nomenclature-citation></tp:nomenclature-citation-list></tp:nomenclature><tp:treatment-sec sec-type="etymology" id="SECID0ETOBG"><title>Etymology.</title><p>selloana: In honour of Friedrich Sellow (1789–1831), German botanist, a major collector of Brazilian flora.</p></tp:treatment-sec><tp:treatment-sec sec-type="Nomenclatural comments" id="SECID0EYOBG"><title>Nomenclatural comments.</title><p>
                <tp:taxon-name><tp:taxon-name-part taxon-name-part-type="genus">Arundo</tp:taxon-name-part> <tp:taxon-name-part taxon-name-part-type="species">dioeca</tp:taxon-name-part></tp:taxon-name> Spreng. is a later homonym of <tp:taxon-name><tp:taxon-name-part taxon-name-part-type="genus">Arundo</tp:taxon-name-part> <tp:taxon-name-part taxon-name-part-type="species">dioica</tp:taxon-name-part></tp:taxon-name> Lour. (1790) from Indochina, and is consequently illegitimate. <tp:taxon-name><tp:taxon-name-part taxon-name-part-type="genus">Arundo</tp:taxon-name-part> <tp:taxon-name-part taxon-name-part-type="species">selloana</tp:taxon-name-part></tp:taxon-name> Schult. &amp; Schult.f. is a new name for <tp:taxon-name><tp:taxon-name-part taxon-name-part-type="genus">Arundo</tp:taxon-name-part> <tp:taxon-name-part taxon-name-part-type="species">dioica</tp:taxon-name-part></tp:taxon-name> Spreng.; <tp:taxon-name><tp:taxon-name-part taxon-name-part-type="genus">Arundo</tp:taxon-name-part> <tp:taxon-name-part taxon-name-part-type="species">dioeca</tp:taxon-name-part></tp:taxon-name> Spreng. is cited in the protologue, and the diagnoses are identical. Furthermore, both description cite a Sellow collection, without number, from Montevideo. It is most likely that the type is <italic>Sellow 570</italic> from Montevideo, which is in B, and is designated here as lectotype. Curiously, <xref ref-type="bibr" rid="B5">Conert (1961)</xref> proposed <italic>Sellow 396</italic> from Brasilia as holotype of <tp:taxon-name><tp:taxon-name-part taxon-name-part-type="genus">Arundo</tp:taxon-name-part> <tp:taxon-name-part taxon-name-part-type="species">dioica</tp:taxon-name-part></tp:taxon-name>, although Sprengel explicitly mentions that the type is from Monte Video. <tp:taxon-name><tp:taxon-name-part taxon-name-part-type="genus">Gynerium</tp:taxon-name-part> <tp:taxon-name-part taxon-name-part-type="species">argenteum</tp:taxon-name-part></tp:taxon-name> Nees is also based on the same collection as <tp:taxon-name><tp:taxon-name-part taxon-name-part-type="genus">Arundo</tp:taxon-name-part> <tp:taxon-name-part taxon-name-part-type="species">dioica</tp:taxon-name-part></tp:taxon-name> Spreng., plus some additional material. All three names are based on the same type.</p></tp:treatment-sec><ref-list><ref id="B5"><mixed-citation xmlns:xlink="http://www.w3.org/1999/xlink" xlink:type="simple">
          <person-group><name name-style="western"><surname>Conert</surname><given-names>J</given-names></name></person-group> (<year>1961</year>) <source>Die Systematik und Anatomie der <tp:taxon-name><tp:taxon-name-part taxon-name-part-type="tribe">Arundineae</tp:taxon-name-part></tp:taxon-name>. J.</source> <publisher-name>Cramer</publisher-name>, <publisher-loc>Weinheim</publisher-loc>, <size units="page">208 pp</size>.</mixed-citation></ref></ref-list></tp:taxon-treatment>
