# Supplementary material for: Synoptic taxonomy of Cortaderia Stapf (Danthonioideae, Poaceae)
Source: PhytoKeys. 2017 Jan 11;(76):39–69. doi: 10.3897/phytokeys.76.10808 (PMC5301984; doi:10.3897/phytokeys.76.10808)
Supplement: XML Treatment for Cortaderia selloana subsp. jubata [file phytokeys.76.10808-treatment4.xml]

<!DOCTYPE tp:taxon-treatment
  PUBLIC "-//TaxonX//DTD Taxonomic Treatment Publishing DTD v0 20100105//EN" "tax-treatment-NSO.dtd">
<tp:taxon-treatment xmlns:tp="http://www.plazi.org/taxpub"><tp:treatment-meta><kwd-group><label>Taxon classification</label><kwd><named-content content-type="kingdom">Plantae</named-content></kwd><kwd><named-content content-type="order">Poales</named-content></kwd><kwd><named-content content-type="family">Poaceae</named-content></kwd></kwd-group><mixed-citation publication-type="journal"><person-group><name><surname>Testoni</surname><given-names>Daniel</given-names></name><name><surname>Linder</surname><given-names>H. Peter</given-names></name></person-group><article-title>Synoptic taxonomy of <italic><tp:taxon-name><tp:taxon-name-part taxon-name-part-type="genus">Cortaderia</tp:taxon-name-part></tp:taxon-name></italic> Stapf (<tp:taxon-name><tp:taxon-name-part taxon-name-part-type="subfamily">Danthonioideae</tp:taxon-name-part></tp:taxon-name>, <tp:taxon-name><tp:taxon-name-part taxon-name-part-type="family">Poaceae</tp:taxon-name-part></tp:taxon-name>)</article-title><source>PhytoKeys</source><day>11</day><month>1</month><year>2017</year><volume>2017</volume><issue>76</issue><fpage>39</fpage><lpage>69</lpage><pub-id pub-id-type="doi">10.3897/phytokeys.76.10808</pub-id></mixed-citation></tp:treatment-meta><tp:nomenclature><label>1b.</label><tp:taxon-name>
                  <tp:taxon-name-part taxon-name-part-type="genus">Cortaderia</tp:taxon-name-part>
                  <tp:taxon-name-part taxon-name-part-type="species">selloana</tp:taxon-name-part>
                  <tp:taxon-name-part taxon-name-part-type="infraspecific-rank">subsp.</tp:taxon-name-part>
                  <tp:taxon-name-part taxon-name-part-type="subspecies">jubata</tp:taxon-name-part>
                </tp:taxon-name><tp:taxon-authority>(Lemoine) Testoni &amp; Villamil, Darwiniana, nueva serie 2(2): 272. 2014.</tp:taxon-authority><tp:nomenclature-citation-list><tp:nomenclature-citation><tp:taxon-name>
                      <tp:taxon-name-part taxon-name-part-type="genus">Gynerium</tp:taxon-name-part> <tp:taxon-name-part taxon-name-part-type="species">jubatum</tp:taxon-name-part></tp:taxon-name><comment>Lemoine, Rev. Hort. 50: 449. 1878; <tp:taxon-name><tp:taxon-name-part taxon-name-part-type="genus">Cortaderia</tp:taxon-name-part> <tp:taxon-name-part taxon-name-part-type="species">jubata</tp:taxon-name-part></tp:taxon-name> (Lemoine) Stapf, Bot. Mag. 124: t. 7607. 1898. Type: Ecuador, “sent by Lemoine of Nancy and collected at Chimborazo by the botanical collector Roezl”, sine data, B. Roezl s.n. (lectotype designated by Connor &amp; Edgar, Taxon 23: 598 (1974): K 000307978!). </comment></tp:nomenclature-citation></tp:nomenclature-citation-list></tp:nomenclature><tp:treatment-sec sec-type="etymology" id="SECID0ERYBG"><title>Etymology.</title><p>
                  <italic>jubata</italic> (Lat.): Having mane, crest, in allusion to the panicle.</p></tp:treatment-sec><tp:treatment-sec sec-type="Common names" id="SECID0EZYBG"><title>Common names.</title><p>pink pampas grass, <tp:taxon-name><tp:taxon-name-part taxon-name-part-type="species">jubata</tp:taxon-name-part></tp:taxon-name> grass, cortadera</p></tp:treatment-sec><tp:treatment-sec sec-type="Taxonomy" id="SECID0EIZBG"><title>Taxonomy.</title><p>This subspecies is generally similar to <tp:taxon-name><tp:taxon-name-part taxon-name-part-type="infraspecific-rank">ssp.</tp:taxon-name-part> <tp:taxon-name-part taxon-name-part-type="subspecies">selloana</tp:taxon-name-part></tp:taxon-name>, and includes all the morphologically homogenous apomictic populations of the Yungas region. It can be separated from <tp:taxon-name><tp:taxon-name-part taxon-name-part-type="infraspecific-rank">ssp.</tp:taxon-name-part> <tp:taxon-name-part taxon-name-part-type="subspecies">selloana</tp:taxon-name-part></tp:taxon-name> by the inflorescences which extend far beyond the foliage, and the pink, 75–90 cm long, very lax, pyramidal and nodding panicles. In Ecuador it is sympatric with <italic><tp:taxon-name><tp:taxon-name-part taxon-name-part-type="genus">Cortaderia</tp:taxon-name-part> <tp:taxon-name-part taxon-name-part-type="species">nitida</tp:taxon-name-part></tp:taxon-name></italic>, from which it can be separated by its larger size and its spectacular pink panicles. They can also easily be distinguished by the leaves: in <tp:taxon-name><tp:taxon-name-part taxon-name-part-type="infraspecific-rank">subsp.</tp:taxon-name-part> <tp:taxon-name-part taxon-name-part-type="subspecies">jubata</tp:taxon-name-part></tp:taxon-name> they are flat and folded V-shaped, while in <italic><tp:taxon-name><tp:taxon-name-part taxon-name-part-type="genus">Cortaderia</tp:taxon-name-part> <tp:taxon-name-part taxon-name-part-type="species">nitida</tp:taxon-name-part></tp:taxon-name></italic> leaves are inrolled from both margins.</p></tp:treatment-sec></tp:taxon-treatment>
