# Supplementary material for: Synoptic taxonomy of Cortaderia Stapf (Danthonioideae, Poaceae)
Source: PhytoKeys. 2017 Jan 11;(76):39–69. doi: 10.3897/phytokeys.76.10808 (PMC5301984; doi:10.3897/phytokeys.76.10808)
Supplement: XML Treatment for Cortaderia speciosa [file phytokeys.76.10808-treatment6.xml]

<!DOCTYPE tp:taxon-treatment
  PUBLIC "-//TaxonX//DTD Taxonomic Treatment Publishing DTD v0 20100105//EN" "tax-treatment-NSO.dtd">
<tp:taxon-treatment xmlns:tp="http://www.plazi.org/taxpub"><tp:treatment-meta><kwd-group><label>Taxon classification</label><kwd><named-content content-type="kingdom">Plantae</named-content></kwd><kwd><named-content content-type="order">Poales</named-content></kwd><kwd><named-content content-type="family">Poaceae</named-content></kwd></kwd-group><mixed-citation publication-type="journal"><person-group><name><surname>Testoni</surname><given-names>Daniel</given-names></name><name><surname>Linder</surname><given-names>H. Peter</given-names></name></person-group><article-title>Synoptic taxonomy of <italic><tp:taxon-name><tp:taxon-name-part taxon-name-part-type="genus">Cortaderia</tp:taxon-name-part></tp:taxon-name></italic> Stapf (<tp:taxon-name><tp:taxon-name-part taxon-name-part-type="subfamily">Danthonioideae</tp:taxon-name-part></tp:taxon-name>, <tp:taxon-name><tp:taxon-name-part taxon-name-part-type="family">Poaceae</tp:taxon-name-part></tp:taxon-name>)</article-title><source>PhytoKeys</source><day>11</day><month>1</month><year>2017</year><volume>2017</volume><issue>76</issue><fpage>39</fpage><lpage>69</lpage><pub-id pub-id-type="doi">10.3897/phytokeys.76.10808</pub-id></mixed-citation></tp:treatment-meta><tp:nomenclature><label>3.</label><tp:taxon-name>
                  <tp:taxon-name-part taxon-name-part-type="genus">Cortaderia</tp:taxon-name-part>
                  <tp:taxon-name-part taxon-name-part-type="species">speciosa</tp:taxon-name-part>
                </tp:taxon-name><tp:taxon-authority>(Nees &amp; Meyen) Stapf, Gard. Chron. Ser. 3(22): 396. 1897.</tp:taxon-authority><xref ref-type="fig" rid="F1">Fig. 1C</xref><tp:nomenclature-citation-list><tp:nomenclature-citation><tp:taxon-name>
                      <tp:taxon-name-part taxon-name-part-type="genus">Gynerium</tp:taxon-name-part> <tp:taxon-name-part taxon-name-part-type="species">speciosum</tp:taxon-name-part></tp:taxon-name><comment>Nees &amp; Meyen, Nov. Act. Nat. Cur. 19 suppl. 1: 153. 1843; <tp:taxon-name><tp:taxon-name-part taxon-name-part-type="genus">Gynerium</tp:taxon-name-part> <tp:taxon-name-part taxon-name-part-type="species">argenteum</tp:taxon-name-part> <tp:taxon-name-part taxon-name-part-type="infraspecific-rank">var.</tp:taxon-name-part> <tp:taxon-name-part taxon-name-part-type="variety">strictum</tp:taxon-name-part></tp:taxon-name> E. Desv., Fl. Chile. 6: 328. 1854; <tp:taxon-name><tp:taxon-name-part taxon-name-part-type="genus">Moorea</tp:taxon-name-part> <tp:taxon-name-part taxon-name-part-type="species">speciosa</tp:taxon-name-part></tp:taxon-name> (Nees &amp; Meyen) Stapf, Gard. Chron. Ser. 3, 34: 400. 1903. Type: Chile, ad flumen Copiapo dictum circa Nantoco in provincia Copiapó reipublicae Chilensis, III-1831, F. J. F. Meyen s.n. (lectotype designated by Connor &amp; Edgar, Taxon 23: 603 (1974): B 10 0217503! (<ext-link xmlns:xlink="http://www.w3.org/1999/xlink" xlink:type="simple" ext-link-type="uri" xlink:href="http://ww2.bgbm.org/Herbarium/specimen.cfm?Barcode=B100217503">http://ww2.bgbm.org/Herbarium/specimen.cfm?Barcode=B100217503</ext-link>); isolectotype: K! frag. ex B). </comment></tp:nomenclature-citation><tp:nomenclature-citation><tp:taxon-name>
                      <tp:taxon-name-part taxon-name-part-type="genus">Gynerium</tp:taxon-name-part> <tp:taxon-name-part taxon-name-part-type="species">quila</tp:taxon-name-part></tp:taxon-name><comment>Nees &amp; Meyen, Nov. Act. Nat. Cur.19 suppl. 1: 153. 1843; <tp:taxon-name><tp:taxon-name-part taxon-name-part-type="genus">Cortaderia</tp:taxon-name-part> <tp:taxon-name-part taxon-name-part-type="species">quila</tp:taxon-name-part></tp:taxon-name> (Nees &amp; Meyen) Stapf, Gard. Chron. Ser. 3: 22: 396. 1897; <tp:taxon-name><tp:taxon-name-part taxon-name-part-type="genus">Moorea</tp:taxon-name-part> <tp:taxon-name-part taxon-name-part-type="species">quila</tp:taxon-name-part></tp:taxon-name> (Nees &amp; Meyen) Stapf, Gard. Chron. Ser 3, 34: 400. 1903. Type: Chile, ad Copiapó fluvium circa Nantoco, sine data, F. J. F. Meyen s.n. (syntype: B!); Perú, ad lacum Titicacam et ad pedem vulcani Arequipensis. Femina planta. Mascula ignota est., 1000 m, Maio, F. J. F. Meyen s.n. (syntype: B 10 0217504 (<ext-link xmlns:xlink="http://www.w3.org/1999/xlink" xlink:type="simple" ext-link-type="uri" xlink:href="http://ww2.bgbm.org/Herbarium/specimen.cfm?Barcode=B100217504">http://ww2.bgbm.org/Herbarium/specimen.cfm?Barcode=B100217504</ext-link>; isosyntype: <named-content xmlns:xlink="http://www.w3.org/1999/xlink" content-type="dwc:institutional_code" xlink:type="simple">BAA</named-content>! frag. ex B). </comment></tp:nomenclature-citation><tp:nomenclature-citation><tp:taxon-name>
                      <tp:taxon-name-part taxon-name-part-type="genus">Gynerium</tp:taxon-name-part> <tp:taxon-name-part taxon-name-part-type="species">quila</tp:taxon-name-part> <tp:taxon-name-part taxon-name-part-type="infraspecific-rank">var.</tp:taxon-name-part> <tp:taxon-name-part taxon-name-part-type="variety">pygmaeum</tp:taxon-name-part></tp:taxon-name><comment>Meyen, Nov. Act. Nat. Cur. 19 Suppl. 1: 153. 1843. Type: Perú, “ad lacum Titicacam. ♀”, IV-1841, F. J. F. Meyen s.n. (lectotype, designated here: B 10 0217506! (<ext-link xmlns:xlink="http://www.w3.org/1999/xlink" xlink:type="simple" ext-link-type="uri" xlink:href="http://ww2.bgbm.org/Herbarium/specimen.cfm?Barcode=B100217506">http://ww2.bgbm.org/Herbarium/specimen.cfm?Barcode=B100217506</ext-link>). </comment></tp:nomenclature-citation><tp:nomenclature-citation><tp:taxon-name>
                      <tp:taxon-name-part taxon-name-part-type="genus">Gynerium</tp:taxon-name-part> <tp:taxon-name-part taxon-name-part-type="species">argenteum</tp:taxon-name-part> <tp:taxon-name-part taxon-name-part-type="infraspecific-rank">var.</tp:taxon-name-part> <tp:taxon-name-part taxon-name-part-type="variety">parviflorum</tp:taxon-name-part></tp:taxon-name><comment>E. Desv., Fl. Chile. 6: 328. 1854. Type: Chile, Mal Paso, cordillera de Guanta, a la orilla de los arroyos, 2490 m., en donde forma copas apretadas de un metro y más, sine data, C. Gay s.n. (lectotype, designated here: P 00506920!). </comment></tp:nomenclature-citation><tp:nomenclature-citation><tp:taxon-name>
                      <tp:taxon-name-part taxon-name-part-type="genus">Gynerium</tp:taxon-name-part> <tp:taxon-name-part taxon-name-part-type="species">atacamense</tp:taxon-name-part></tp:taxon-name><comment>Phil., Linnaea 33: 289.1865. <tp:taxon-name><tp:taxon-name-part taxon-name-part-type="genus">Cortaderia</tp:taxon-name-part> <tp:taxon-name-part taxon-name-part-type="species">atacamensis</tp:taxon-name-part></tp:taxon-name> (Phil.) Pilg., Bot. Jahrb. 37: 374. 1906. Type: Chile, prope San Pedro de Atacama, I-1854, R. A. Philippi s.n. (lectotype, designated as holotype by Connor &amp; Edgar, Taxon 23: 597 (1974): <named-content xmlns:xlink="http://www.w3.org/1999/xlink" content-type="dwc:institutional_code" xlink:type="simple">SGO</named-content> photo!; isolectotype: <named-content xmlns:xlink="http://www.w3.org/1999/xlink" content-type="dwc:institutional_code" xlink:type="simple">BAA</named-content>! frag. ex <named-content xmlns:xlink="http://www.w3.org/1999/xlink" content-type="dwc:institutional_code" xlink:type="simple">SGO</named-content>, W!). </comment></tp:nomenclature-citation><tp:nomenclature-citation><tp:taxon-name>
                      <tp:taxon-name-part taxon-name-part-type="genus">Cortaderia</tp:taxon-name-part> <tp:taxon-name-part taxon-name-part-type="species">rudiuscula</tp:taxon-name-part></tp:taxon-name><comment>Stapf, Gard. Chron. Ser. 3, 22: 396. 1897. <tp:taxon-name><tp:taxon-name-part taxon-name-part-type="genus">Moorea</tp:taxon-name-part> <tp:taxon-name-part taxon-name-part-type="species">rudiuscula</tp:taxon-name-part></tp:taxon-name> (Stapf) Stapf, Gard. Chron. Ser. 3, 34: 400. 1903. Type: Chile, Santa Rosa de los Andes, V-1882, J. Ball s.n. (lectotype, designated by Connor &amp; Edgar, Taxon 23: 601 (1974): K!; isolectotype: <named-content xmlns:xlink="http://www.w3.org/1999/xlink" content-type="dwc:institutional_code" xlink:type="simple">BAA</named-content>! frag. ex K). </comment></tp:nomenclature-citation></tp:nomenclature-citation-list></tp:nomenclature><tp:treatment-sec sec-type="etymology" id="SECID0ESJAI"><title>Etymology.</title><p>
                  <italic>speciosus</italic> (Latin), beautiful, showy.</p></tp:treatment-sec><tp:treatment-sec sec-type="Nomenclatural comments" id="SECID0E1JAI"><title>Nomenclatural comments.</title><p>The binomials <italic><tp:taxon-name><tp:taxon-name-part taxon-name-part-type="genus">Gynerium</tp:taxon-name-part> <tp:taxon-name-part taxon-name-part-type="species">speciosum</tp:taxon-name-part></tp:taxon-name></italic>, <italic><tp:taxon-name><tp:taxon-name-part taxon-name-part-type="genus">Gynerium</tp:taxon-name-part> <tp:taxon-name-part taxon-name-part-type="species">neesii</tp:taxon-name-part></tp:taxon-name></italic> and <italic><tp:taxon-name><tp:taxon-name-part taxon-name-part-type="genus">Gynerium</tp:taxon-name-part> <tp:taxon-name-part taxon-name-part-type="species">pygmaeum</tp:taxon-name-part></tp:taxon-name></italic> – mentioned as new species by Meyen (1834), from Copiapo (Chile) and Lake Titicaca (Peru), respectively – are synonyms of <italic><tp:taxon-name><tp:taxon-name-part taxon-name-part-type="genus">Cortaderia</tp:taxon-name-part> <tp:taxon-name-part taxon-name-part-type="species">speciosa</tp:taxon-name-part></tp:taxon-name></italic>, but are invalid (nomina nuda) as no descriptions were published. Their identity can be determined, because the specimens in B! were annotated with the Meyen names. <italic><tp:taxon-name><tp:taxon-name-part taxon-name-part-type="genus">Gynerium</tp:taxon-name-part> <tp:taxon-name-part taxon-name-part-type="species">speciosum</tp:taxon-name-part></tp:taxon-name></italic> was validated by Nees in 1943. Tropicos (Downloaded 14 December 2016) lists the species as described by Nees in 1841 (<xref ref-type="bibr" rid="B25">Nees ab Esenbeck 1841</xref>), but this is erroneous. <xref ref-type="bibr" rid="B5">Conert (1961)</xref> designated <italic>Philippi 1024</italic> (B photo!) from Chile (“Atacama oppidum, 1824”) as lectotype of <italic><tp:taxon-name><tp:taxon-name-part taxon-name-part-type="genus">Gynerium</tp:taxon-name-part> <tp:taxon-name-part taxon-name-part-type="species">atacamense</tp:taxon-name-part></tp:taxon-name></italic> Phil. However, the type has been found in the herbarium <named-content xmlns:xlink="http://www.w3.org/1999/xlink" content-type="dwc:institutional_code" xlink:type="simple">SGO</named-content> (Connor, 1983) and, therefore, the lectotype designated by Conert should not be taken into account. The binomial <italic><tp:taxon-name><tp:taxon-name-part taxon-name-part-type="genus">Arundo</tp:taxon-name-part> <tp:taxon-name-part taxon-name-part-type="species">quila</tp:taxon-name-part></tp:taxon-name></italic> Molina is a synonym of <italic><tp:taxon-name><tp:taxon-name-part taxon-name-part-type="genus">Chusquea</tp:taxon-name-part> <tp:taxon-name-part taxon-name-part-type="species">quila</tp:taxon-name-part></tp:taxon-name></italic> Kunth (<tp:taxon-name><tp:taxon-name-part taxon-name-part-type="subfamily">Bambusoideae</tp:taxon-name-part></tp:taxon-name>). In some works, it has been confused <italic><tp:taxon-name><tp:taxon-name-part taxon-name-part-type="genus">Gynerium</tp:taxon-name-part> <tp:taxon-name-part taxon-name-part-type="species">quila</tp:taxon-name-part></tp:taxon-name></italic> Nees &amp; Meyen (basionym of <italic><tp:taxon-name><tp:taxon-name-part taxon-name-part-type="genus">Cortaderia</tp:taxon-name-part> <tp:taxon-name-part taxon-name-part-type="species">quila</tp:taxon-name-part></tp:taxon-name></italic> Nees &amp; Meyen) Stapf, therefore, the binomials <italic><tp:taxon-name><tp:taxon-name-part taxon-name-part-type="genus">Gynerium</tp:taxon-name-part> <tp:taxon-name-part taxon-name-part-type="species">quila</tp:taxon-name-part></tp:taxon-name></italic> (Molina) Nees &amp; Meyen and <italic><tp:taxon-name><tp:taxon-name-part taxon-name-part-type="genus">Cortaderia</tp:taxon-name-part> <tp:taxon-name-part taxon-name-part-type="species">quila</tp:taxon-name-part></tp:taxon-name></italic> (Molina) Stapf are invalid.</p></tp:treatment-sec><tp:treatment-sec sec-type="Common names" id="SECID0ELOAI"><title>Common names.</title><p>cortadera</p></tp:treatment-sec><tp:treatment-sec sec-type="Taxonomy" id="SECID0EQOAI"><title>Taxonomy.</title><p>In the Selloana group, <italic><tp:taxon-name><tp:taxon-name-part taxon-name-part-type="genus">Cortaderia</tp:taxon-name-part> <tp:taxon-name-part taxon-name-part-type="species">speciosa</tp:taxon-name-part></tp:taxon-name></italic> can be diagnosed by the short basal lemmas, which are less than 13 mm long. The spikelets are 8–15 mm long and the basal lemma 7.0–12.5 mm long (including awn, 1–4 mm). It differs from other species in the group by its very compact, bright brown panicles with ascending, short and stiff <!--PageBreak-->branches. The species is readily distinguished by the small floret sizes. The leaf anatomy is also somewhat different from the other species of the group (Fig. <xref ref-type="fig" rid="F2">2C</xref>): the midrib is rounded and somewhat lower; the outer sheath of the central vascular bundle without projections to the adaxial epidermis; and with a massive abaxial sub-epidermal collenchyma layer, only in the middle part of the leaf. The latter occurs in the Nitida group but along the leaf. It is known only by pistillate plants from desert regions (the Puna) of Argentina, Bolivia and Chile.</p><p>This species is completely apomictic, and several morphological subgroups can be recognized. As these are all apomicts, it is presumed that they derive from the same ancestral sexual population. The material previously separated as <italic><tp:taxon-name><tp:taxon-name-part taxon-name-part-type="genus">Cortaderia</tp:taxon-name-part> <tp:taxon-name-part taxon-name-part-type="species">rudiuscula</tp:taxon-name-part></tp:taxon-name></italic> has longer (9–12 mm) and more slender lemmas, than the material previously separated as <italic><tp:taxon-name><tp:taxon-name-part taxon-name-part-type="genus">Cortaderia</tp:taxon-name-part> <tp:taxon-name-part taxon-name-part-type="species">speciosa</tp:taxon-name-part></tp:taxon-name></italic> (lemmas ca. 8 mm), but there is no clear separation between these two forms.</p></tp:treatment-sec><tp:treatment-sec><!--Section generated to contain objects referenced in tp:taxon-treatment.--><fig id="F1" position="float" orientation="portrait"><label>Figure 1.</label><caption><p>Lemmas of selected species of <italic><tp:taxon-name><tp:taxon-name-part taxon-name-part-type="genus">Cortaderia</tp:taxon-name-part></tp:taxon-name></italic>. <bold>A</bold> <italic><tp:taxon-name><tp:taxon-name-part taxon-name-part-type="genus">Cortaderia</tp:taxon-name-part> <tp:taxon-name-part taxon-name-part-type="species">selloana</tp:taxon-name-part></tp:taxon-name></italic>, <italic>Jürgens 40</italic> (B) <bold>B</bold> <italic><tp:taxon-name><tp:taxon-name-part taxon-name-part-type="genus">Cortaderia</tp:taxon-name-part> <tp:taxon-name-part taxon-name-part-type="species">araucana</tp:taxon-name-part></tp:taxon-name></italic>, <italic>Borchers</italic> s.n. (<named-content xmlns:xlink="http://www.w3.org/1999/xlink" content-type="dwc:institutional_code" xlink:type="simple">US</named-content>) <bold>C</bold> <italic><tp:taxon-name><tp:taxon-name-part taxon-name-part-type="genus">Cortaderia</tp:taxon-name-part> <tp:taxon-name-part taxon-name-part-type="species">speciosa</tp:taxon-name-part></tp:taxon-name></italic>, <italic>P.M. Peterson 12766</italic> (<named-content xmlns:xlink="http://www.w3.org/1999/xlink" content-type="dwc:institutional_code" xlink:type="simple">US</named-content>) <bold>D</bold> <italic><tp:taxon-name><tp:taxon-name-part taxon-name-part-type="genus">Cortaderia</tp:taxon-name-part> <tp:taxon-name-part taxon-name-part-type="species">vaginata</tp:taxon-name-part></tp:taxon-name></italic>, <italic>L.B. Smith, P.R. Reitz &amp; R. Klein 7761</italic> (B) <bold>E</bold> <italic><tp:taxon-name><tp:taxon-name-part taxon-name-part-type="genus">Cortaderia</tp:taxon-name-part> <tp:taxon-name-part taxon-name-part-type="species">egmontiana</tp:taxon-name-part></tp:taxon-name></italic>, <italic>P.M. Peterson, R.J. Soreng &amp; N. Refulio-Rodriguez 17508</italic> (<named-content xmlns:xlink="http://www.w3.org/1999/xlink" content-type="dwc:institutional_code" xlink:type="simple">US</named-content>) <bold>F</bold> <italic><tp:taxon-name><tp:taxon-name-part taxon-name-part-type="genus">Cortaderia</tp:taxon-name-part> <tp:taxon-name-part taxon-name-part-type="species">modesta</tp:taxon-name-part></tp:taxon-name></italic>, <italic>A. Chase 8288</italic> (<named-content xmlns:xlink="http://www.w3.org/1999/xlink" content-type="dwc:institutional_code" xlink:type="simple">US</named-content>) <bold>G</bold> <italic><tp:taxon-name><tp:taxon-name-part taxon-name-part-type="genus">Cortaderia</tp:taxon-name-part> <tp:taxon-name-part taxon-name-part-type="species">hieronymi</tp:taxon-name-part></tp:taxon-name></italic>, <italic>A. Burkart et al. 30395</italic> (P) – note that awn and setae are much longer than illustrated <bold>H</bold> <italic><tp:taxon-name><tp:taxon-name-part taxon-name-part-type="genus">Cortaderia</tp:taxon-name-part> <tp:taxon-name-part taxon-name-part-type="species">nitida</tp:taxon-name-part></tp:taxon-name></italic>, <italic>S. Laegaard 52786</italic> (K) <bold>I</bold> <italic><tp:taxon-name><tp:taxon-name-part taxon-name-part-type="genus">Cortaderia</tp:taxon-name-part> <tp:taxon-name-part taxon-name-part-type="species">sericantha</tp:taxon-name-part></tp:taxon-name></italic>, <italic>E. Asplund 17175</italic> (B) <bold>J</bold> <italic><tp:taxon-name><tp:taxon-name-part taxon-name-part-type="genus">Cortaderia</tp:taxon-name-part> <tp:taxon-name-part taxon-name-part-type="species">bifida</tp:taxon-name-part></tp:taxon-name></italic>, <italic>D.N. Smith &amp; J. Cabanillas 7167</italic> (<named-content xmlns:xlink="http://www.w3.org/1999/xlink" content-type="dwc:institutional_code" xlink:type="simple">US</named-content>) <bold>K</bold> <italic><tp:taxon-name><tp:taxon-name-part taxon-name-part-type="genus">Cortaderia</tp:taxon-name-part> <tp:taxon-name-part taxon-name-part-type="species">hapalotricha</tp:taxon-name-part></tp:taxon-name></italic>, <italic>J.C. Solomon &amp; R. Chevalier 16620</italic> <bold>L</bold> <italic><tp:taxon-name><tp:taxon-name-part taxon-name-part-type="genus">Cortaderia</tp:taxon-name-part> <tp:taxon-name-part taxon-name-part-type="species">columbiana</tp:taxon-name-part></tp:taxon-name></italic>, <italic>J.P. Schulz 318</italic> (<named-content xmlns:xlink="http://www.w3.org/1999/xlink" content-type="dwc:institutional_code" xlink:type="simple">US</named-content>). All at same magnification.</p></caption><graphic xmlns:xlink="http://www.w3.org/1999/xlink" xlink:href="phytokeys-076-039-g001.jpg" position="float" orientation="portrait" xlink:type="simple" id="oo_117855.jpg"/></fig><fig id="F2" position="float" orientation="portrait"><label>Figure 2.</label><caption><p>Leaf anatomy of <italic><tp:taxon-name><tp:taxon-name-part taxon-name-part-type="genus">Cortaderia</tp:taxon-name-part></tp:taxon-name></italic>, as evident from transverse sections. <bold>A–B</bold> <italic><tp:taxon-name><tp:taxon-name-part taxon-name-part-type="genus">Cortaderia</tp:taxon-name-part> <tp:taxon-name-part taxon-name-part-type="species">selloana</tp:taxon-name-part></tp:taxon-name></italic> (Villamil 11738) <bold>C</bold> <italic><tp:taxon-name><tp:taxon-name-part taxon-name-part-type="genus">Cortaderia</tp:taxon-name-part> <tp:taxon-name-part taxon-name-part-type="species">speciosa</tp:taxon-name-part></tp:taxon-name></italic> (Testoni 644) <bold>D</bold> <italic><tp:taxon-name><tp:taxon-name-part taxon-name-part-type="genus">Cortaderia</tp:taxon-name-part> <tp:taxon-name-part taxon-name-part-type="species">vaginata</tp:taxon-name-part></tp:taxon-name></italic> (Zanín 1654). Comparison of bulliform cells in Egmontiana group: <bold>E</bold> <italic><tp:taxon-name><tp:taxon-name-part taxon-name-part-type="genus">Cortaderia</tp:taxon-name-part> <tp:taxon-name-part taxon-name-part-type="species">egmontiana</tp:taxon-name-part></tp:taxon-name></italic> (Testoni 634) <bold>F</bold> <italic><tp:taxon-name><tp:taxon-name-part taxon-name-part-type="genus">Cortaderia</tp:taxon-name-part> <tp:taxon-name-part taxon-name-part-type="species">modesta</tp:taxon-name-part></tp:taxon-name></italic> (Carauta 927) <bold>G</bold> <italic><tp:taxon-name><tp:taxon-name-part taxon-name-part-type="genus">Cortaderia</tp:taxon-name-part> <tp:taxon-name-part taxon-name-part-type="species">vaginata</tp:taxon-name-part></tp:taxon-name></italic> (Zanín 1654). Structures referred to in the descriptions are labelled as follows: 1, multi-layered abaxial sub-epidermal collenchyma layer; 2, aerenchyma; 3, chlorenchyma; 4, primary vascular bundle; 5, midrib; 6, colourless cells; 7, empty cells; 8, bulliform cells.</p></caption><graphic xmlns:xlink="http://www.w3.org/1999/xlink" xlink:href="phytokeys-076-039-g002.jpg" position="float" orientation="portrait" xlink:type="simple" id="oo_117856.jpg"/></fig></tp:treatment-sec><ref-list><ref id="B25"><mixed-citation xmlns:xlink="http://www.w3.org/1999/xlink" xlink:type="simple">
          <person-group><name name-style="western"><surname>Nees ab Esenbeck</surname><given-names>CG</given-names></name></person-group> (<year>1841</year>) <source>Florae Africae Australioris. Illustrationis monographicae. I. <tp:taxon-name><tp:taxon-name-part taxon-name-part-type="family">Gramineae</tp:taxon-name-part></tp:taxon-name></source>. <publisher-name>Prausnitzianis</publisher-name>, <publisher-loc>Glogau</publisher-loc>.</mixed-citation></ref><ref id="B5"><mixed-citation xmlns:xlink="http://www.w3.org/1999/xlink" xlink:type="simple">
          <person-group><name name-style="western"><surname>Conert</surname><given-names>J</given-names></name></person-group> (<year>1961</year>) <source>Die Systematik und Anatomie der <tp:taxon-name><tp:taxon-name-part taxon-name-part-type="tribe">Arundineae</tp:taxon-name-part></tp:taxon-name>. J.</source> <publisher-name>Cramer</publisher-name>, <publisher-loc>Weinheim</publisher-loc>, <size units="page">208 pp</size>.</mixed-citation></ref></ref-list></tp:taxon-treatment>
