# Supplementary material for: Synoptic taxonomy of Cortaderia Stapf (Danthonioideae, Poaceae)
Source: PhytoKeys. 2017 Jan 11;(76):39–69. doi: 10.3897/phytokeys.76.10808 (PMC5301984; doi:10.3897/phytokeys.76.10808)
Supplement: XML Treatment for Cortaderia hieronymi [file phytokeys.76.10808-treatment7.xml]

<!DOCTYPE tp:taxon-treatment
  PUBLIC "-//TaxonX//DTD Taxonomic Treatment Publishing DTD v0 20100105//EN" "tax-treatment-NSO.dtd">
<tp:taxon-treatment xmlns:tp="http://www.plazi.org/taxpub"><tp:treatment-meta><kwd-group><label>Taxon classification</label><kwd><named-content content-type="kingdom">Plantae</named-content></kwd><kwd><named-content content-type="order">Poales</named-content></kwd><kwd><named-content content-type="family">Poaceae</named-content></kwd></kwd-group><mixed-citation publication-type="journal"><person-group><name><surname>Testoni</surname><given-names>Daniel</given-names></name><name><surname>Linder</surname><given-names>H. Peter</given-names></name></person-group><article-title>Synoptic taxonomy of <italic><tp:taxon-name><tp:taxon-name-part taxon-name-part-type="genus">Cortaderia</tp:taxon-name-part></tp:taxon-name></italic> Stapf (<tp:taxon-name><tp:taxon-name-part taxon-name-part-type="subfamily">Danthonioideae</tp:taxon-name-part></tp:taxon-name>, <tp:taxon-name><tp:taxon-name-part taxon-name-part-type="family">Poaceae</tp:taxon-name-part></tp:taxon-name>)</article-title><source>PhytoKeys</source><day>11</day><month>1</month><year>2017</year><volume>2017</volume><issue>76</issue><fpage>39</fpage><lpage>69</lpage><pub-id pub-id-type="doi">10.3897/phytokeys.76.10808</pub-id></mixed-citation></tp:treatment-meta><tp:nomenclature><label>4.</label><tp:taxon-name>
                  <tp:taxon-name-part taxon-name-part-type="genus">Cortaderia</tp:taxon-name-part>
                  <tp:taxon-name-part taxon-name-part-type="species">hieronymi</tp:taxon-name-part>
                </tp:taxon-name><tp:taxon-authority>(Kuntze) N.P.Barker &amp; H.P.Linder, Ann. Missouri Bot. Gard. 97(3): 342. 2010.</tp:taxon-authority><xref ref-type="fig" rid="F1">Figs 1G</xref><xref ref-type="fig" rid="F3">, 3C</xref><!--PageBreak--><tp:nomenclature-citation-list><tp:nomenclature-citation><tp:taxon-name>
                      <tp:taxon-name-part taxon-name-part-type="genus">Triraphis</tp:taxon-name-part> <tp:taxon-name-part taxon-name-part-type="species">hieronymi</tp:taxon-name-part></tp:taxon-name><comment>Kuntze, Revis. Gen. Pl. 3(3): 373. 1898; <tp:taxon-name><tp:taxon-name-part taxon-name-part-type="genus">Danthonia</tp:taxon-name-part> <tp:taxon-name-part taxon-name-part-type="species">hieronymi</tp:taxon-name-part></tp:taxon-name> (Kuntze) Hack., Anales Mus. Nac. Buenos Aires ser. 3, 6: 484. 1906; <tp:taxon-name><tp:taxon-name-part taxon-name-part-type="genus">Lamprothyrsus</tp:taxon-name-part> <tp:taxon-name-part taxon-name-part-type="species">hieronymi</tp:taxon-name-part></tp:taxon-name> (Kuntze) Pilg., Bot. Jahrb. Syst. 37 (Beibl. 85): 58. 1906. Type: Argentina, Córdoba, “prope urbem”, 6 Nov. 1881, G. H. E. W. Hieronymus s.n. (lectotype, designated as holotype by Conert, Syst. Anat. <tp:taxon-name><tp:taxon-name-part taxon-name-part-type="tribe">Arundineae</tp:taxon-name-part></tp:taxon-name> 128 (1961): B!; isolectotype: K!). </comment></tp:nomenclature-citation><tp:nomenclature-citation><tp:taxon-name>
                      <tp:taxon-name-part taxon-name-part-type="genus">Triraphis</tp:taxon-name-part> <tp:taxon-name-part taxon-name-part-type="species">hieronymi</tp:taxon-name-part> <tp:taxon-name-part taxon-name-part-type="infraspecific-rank">var.</tp:taxon-name-part> <tp:taxon-name-part taxon-name-part-type="variety">jujuyensis</tp:taxon-name-part></tp:taxon-name><comment>Kuntze, Revis. Gen. Pl. 3(3): 374, 1898; <tp:taxon-name><tp:taxon-name-part taxon-name-part-type="genus">Danthonia</tp:taxon-name-part> <tp:taxon-name-part taxon-name-part-type="species">hieronymi</tp:taxon-name-part> <tp:taxon-name-part taxon-name-part-type="infraspecific-rank">var.</tp:taxon-name-part> <tp:taxon-name-part taxon-name-part-type="variety">jujuyensis</tp:taxon-name-part></tp:taxon-name> Kuntze, Anales Mus. Nac. Buenos Aires ser. 3, 6: 486 (1906); <tp:taxon-name><tp:taxon-name-part taxon-name-part-type="genus">Lamprothyrsus</tp:taxon-name-part> <tp:taxon-name-part taxon-name-part-type="species">hieronymi</tp:taxon-name-part> <tp:taxon-name-part taxon-name-part-type="infraspecific-rank">var.</tp:taxon-name-part> <tp:taxon-name-part taxon-name-part-type="variety">jujuyensis</tp:taxon-name-part></tp:taxon-name> (Kuntze) Pilg., Bot. Jahrb. Syst. 37 (Beibl. 85): 59, 1906. Type: Argentina, Jujuy, sine data, O. Kuntze s.n. (lectotype, designated as holotype by Conert, Syst. Anat. <tp:taxon-name><tp:taxon-name-part taxon-name-part-type="tribe">Arundineae</tp:taxon-name-part></tp:taxon-name> 130 (1961): B!). </comment></tp:nomenclature-citation><tp:nomenclature-citation><tp:taxon-name>
                      <tp:taxon-name-part taxon-name-part-type="genus">Lamprothyrsus</tp:taxon-name-part> <tp:taxon-name-part taxon-name-part-type="species">hieronymi</tp:taxon-name-part> <tp:taxon-name-part taxon-name-part-type="infraspecific-rank">var.</tp:taxon-name-part> <tp:taxon-name-part taxon-name-part-type="variety">pyramidatus</tp:taxon-name-part></tp:taxon-name><comment>Pilg., Bot. Jahrb. Syst. 37 (Beibl. 85): 59. 1906. <!--PageBreak-->Type: Bolivia, ad Toldos prope oppium Bermejo, 2000m, 8 Dec. 1903, K. A. G. Fiebrig 2372 (lectotype, designated as holotype by Conert, Syst. Anat. <tp:taxon-name><tp:taxon-name-part taxon-name-part-type="tribe">Arundineae</tp:taxon-name-part></tp:taxon-name> 128 (1961): B 10 0249138! (<ext-link xmlns:xlink="http://www.w3.org/1999/xlink" xlink:type="simple" ext-link-type="uri" xlink:href="http://ww2.bgbm.org/Herbarium/specimen.cfm?Barcode=B100249138">http://ww2.bgbm.org/Herbarium/specimen.cfm?Barcode=B100249138</ext-link>); isolectotypes: K, <named-content xmlns:xlink="http://www.w3.org/1999/xlink" content-type="dwc:institutional_code" xlink:type="simple">US</named-content>). </comment></tp:nomenclature-citation><tp:nomenclature-citation><tp:taxon-name>
                      <tp:taxon-name-part taxon-name-part-type="genus">Lamprothyrsus</tp:taxon-name-part> <tp:taxon-name-part taxon-name-part-type="species">hieronymi</tp:taxon-name-part> <tp:taxon-name-part taxon-name-part-type="infraspecific-rank">var.</tp:taxon-name-part> <tp:taxon-name-part taxon-name-part-type="variety">nervosus</tp:taxon-name-part></tp:taxon-name><comment>Pilg., Bot. Jahrb. Syst. 37 (Beibl. 85: 59. 1906. Type: Argentina, Cordoba, Sierra Achala, 11 Nov. 1878, G. H. E. W. Hieronymus 43 (lectotype, designated as holotype by Conert, Syst. Anat. <tp:taxon-name><tp:taxon-name-part taxon-name-part-type="tribe">Arundineae</tp:taxon-name-part></tp:taxon-name> 129 (1961): B 01 0272938! (<ext-link xmlns:xlink="http://www.w3.org/1999/xlink" xlink:type="simple" ext-link-type="uri" xlink:href="http://ww2.bgbm.org/Herbarium/specimen.cfm?Barcode=B100272938">http://ww2.bgbm.org/Herbarium/specimen.cfm?Barcode=B100272938</ext-link>); isolectotype: W). </comment></tp:nomenclature-citation><tp:nomenclature-citation><tp:taxon-name>
                      <tp:taxon-name-part taxon-name-part-type="genus">Lamprothyrsus</tp:taxon-name-part> <tp:taxon-name-part taxon-name-part-type="species">hieronymi</tp:taxon-name-part> <tp:taxon-name-part taxon-name-part-type="infraspecific-rank">var.</tp:taxon-name-part> <tp:taxon-name-part taxon-name-part-type="variety">tinctus</tp:taxon-name-part></tp:taxon-name><comment>Pilg., Bot. Jahrb. Syst. 37 Beibl. 85: 59. 1906. Type: Bolivia, Bermejo, 1400m, 16 Nov. 1903, K. Fiebrig 2099 (lectotype, designated as holotype by Conert, Syst. Anat. <tp:taxon-name><tp:taxon-name-part taxon-name-part-type="tribe">Arundineae</tp:taxon-name-part></tp:taxon-name> 129 (1961): B 10 0249137! (<ext-link xmlns:xlink="http://www.w3.org/1999/xlink" xlink:type="simple" ext-link-type="uri" xlink:href="http://ww2.bgbm.org/Herbarium/specimen.cfm?Barcode=B100249137">http://ww2.bgbm.org/Herbarium/specimen.cfm?Barcode=B100249137</ext-link>); isolectotypes: K, L!, <named-content xmlns:xlink="http://www.w3.org/1999/xlink" content-type="dwc:institutional_code" xlink:type="simple">US</named-content>!). </comment></tp:nomenclature-citation><tp:nomenclature-citation><tp:taxon-name>
                      <tp:taxon-name-part taxon-name-part-type="genus">Lamprothyrsus</tp:taxon-name-part> <tp:taxon-name-part taxon-name-part-type="species">peruvianus</tp:taxon-name-part></tp:taxon-name><comment>Hitchc., Proc. Biol. Soc. Washington 36: 195. 1923; <tp:taxon-name><tp:taxon-name-part taxon-name-part-type="genus">Cortaderia</tp:taxon-name-part> <tp:taxon-name-part taxon-name-part-type="species">peruviana</tp:taxon-name-part></tp:taxon-name> (Hitchc.) N.P.Barker &amp; H.P.Linder, Ann. Missouri Bot. Gard. 97(3): 342. 2010. Type: Peru, Yanahuanca, 16–22 Jun 1922, J. F. Macbride &amp; W. Featherstone 1205 (lectotype, designated as holotype in F: F-V0040645F, photo F-50163 (<ext-link xmlns:xlink="http://www.w3.org/1999/xlink" xlink:type="simple" ext-link-type="uri" xlink:href="http://emuweb.fieldmuseum.org/web/pages/common/imagedisplay.php?irn=39615%26reftable=efmnh%26refirn=257048">http://emuweb.fieldmuseum.org/web/pages/common/imagedisplay.php?irn=39615&amp;reftable=efmnh&amp;refirn=257048</ext-link>); isolectotypes: <named-content xmlns:xlink="http://www.w3.org/1999/xlink" content-type="dwc:institutional_code" xlink:type="simple">US</named-content> photo!, K!). </comment></tp:nomenclature-citation><tp:nomenclature-citation><tp:taxon-name>
                      <tp:taxon-name-part taxon-name-part-type="genus">Lamprothyrsus</tp:taxon-name-part> <tp:taxon-name-part taxon-name-part-type="species">venturi</tp:taxon-name-part></tp:taxon-name><comment>Conert, Syst. Anat. <tp:taxon-name><tp:taxon-name-part taxon-name-part-type="tribe">Arundineae</tp:taxon-name-part></tp:taxon-name> 130. 1961. Type: Argentina, prov. Tucuman, Famailla, Villa Nougues, 21-10-1923., S. Venturi 2534 (lectotype, designated as holotype by Conert, Syst. Anat. <tp:taxon-name><tp:taxon-name-part taxon-name-part-type="tribe">Arundineae</tp:taxon-name-part></tp:taxon-name> 131 (1961): K; isotype: <named-content xmlns:xlink="http://www.w3.org/1999/xlink" content-type="dwc:institutional_code" xlink:type="simple">US</named-content>!). </comment></tp:nomenclature-citation></tp:nomenclature-citation-list></tp:nomenclature><tp:treatment-sec sec-type="etymology" id="SECID0EWZAI"><title>Etymology.</title><p>In honour of George Hans Emmo Wolfgang Hieronymus (1846–1921), German botanist, sometimes resident of Argentina.</p></tp:treatment-sec><tp:treatment-sec sec-type="Common names" id="SECID0E2ZAI"><title>Common names.</title><p>Seringuilla, sivinga (Tucuman).</p></tp:treatment-sec><tp:treatment-sec sec-type="Taxonomy" id="SECID0EA1AI"><title>Taxonomy.</title><p>This species contains substantial variation in the robustness of the plants. <xref ref-type="bibr" rid="B5">Conert (1961)</xref> partitioned this variation into three species (<italic><tp:taxon-name><tp:taxon-name-part taxon-name-part-type="genus">Lamprothyrsus</tp:taxon-name-part> <tp:taxon-name-part taxon-name-part-type="species">peruvianus</tp:taxon-name-part></tp:taxon-name></italic>, <italic><tp:taxon-name><tp:taxon-name-part taxon-name-part-type="genus">Lamprothyrsus</tp:taxon-name-part> <tp:taxon-name-part taxon-name-part-type="species">venturi</tp:taxon-name-part></tp:taxon-name></italic> and <italic><tp:taxon-name><tp:taxon-name-part taxon-name-part-type="genus">Lamprothyrsus</tp:taxon-name-part> <tp:taxon-name-part taxon-name-part-type="species">hieronymi</tp:taxon-name-part></tp:taxon-name></italic>) and <xref ref-type="bibr" rid="B28">Pilger (1906)</xref> recognized varieties in his <italic><tp:taxon-name><tp:taxon-name-part taxon-name-part-type="genus">Lamprothyrsus</tp:taxon-name-part> <tp:taxon-name-part taxon-name-part-type="species">hieronymi</tp:taxon-name-part></tp:taxon-name></italic>. Study of the herbarium material suggests that this is most likely all one taxon (<xref ref-type="bibr" rid="B4">Bernardello 1979</xref>), but an analysis of variation within natural populations in the field would be useful to understand the range of variation possible. <italic><tp:taxon-name><tp:taxon-name-part taxon-name-part-type="genus">Cortaderia</tp:taxon-name-part> <tp:taxon-name-part taxon-name-part-type="species">hieronymi</tp:taxon-name-part></tp:taxon-name></italic> differs from the other species in <italic><tp:taxon-name><tp:taxon-name-part taxon-name-part-type="genus">Cortaderia</tp:taxon-name-part></tp:taxon-name></italic> by the very long hair-like lemma awns and setae, the glumes without veins, and the small flowers with relatively short and sparse lemma hair.</p><p>Only apomictic populations are known, but a few fertile staminate specimens with long hairs on the lemmas were found (<xref ref-type="bibr" rid="B4">Bernardello 1979</xref>). It is not known if they can form viable caryopses, and if the species is dioecious or gynodioecious.</p><p>In the central and northern Argentina to Ecuador <italic><tp:taxon-name><tp:taxon-name-part taxon-name-part-type="genus">Cortaderia</tp:taxon-name-part> <tp:taxon-name-part taxon-name-part-type="species">hieronymi</tp:taxon-name-part></tp:taxon-name></italic> is sympatric with the two subspecies of <italic><tp:taxon-name><tp:taxon-name-part taxon-name-part-type="genus">Cortaderia</tp:taxon-name-part> <tp:taxon-name-part taxon-name-part-type="species">selloana</tp:taxon-name-part></tp:taxon-name></italic>, but it is easily separated by its smaller panicles, spikelets with glumes without veins, and 5-veined, 3-awned lemmas. In Peru and Ecuador it <!--PageBreak-->is sympatric with <italic><tp:taxon-name><tp:taxon-name-part taxon-name-part-type="genus">Cortaderia</tp:taxon-name-part> <tp:taxon-name-part taxon-name-part-type="species">bifida</tp:taxon-name-part></tp:taxon-name></italic>, with which it is often confused: in both species the old leaf sheaths are lacerated and the spikelets have long awns, but the spikelets of <italic><tp:taxon-name><tp:taxon-name-part taxon-name-part-type="genus">Cortaderia</tp:taxon-name-part> <tp:taxon-name-part taxon-name-part-type="species">hieronymi</tp:taxon-name-part></tp:taxon-name></italic> are bigger, and the lemmas with longer and robust central awns.</p></tp:treatment-sec><tp:treatment-sec><!--Section generated to contain objects referenced in tp:taxon-treatment.--><fig id="F1" position="float" orientation="portrait"><label>Figure 1.</label><caption><p>Lemmas of selected species of <italic><tp:taxon-name><tp:taxon-name-part taxon-name-part-type="genus">Cortaderia</tp:taxon-name-part></tp:taxon-name></italic>. <bold>A</bold> <italic><tp:taxon-name><tp:taxon-name-part taxon-name-part-type="genus">Cortaderia</tp:taxon-name-part> <tp:taxon-name-part taxon-name-part-type="species">selloana</tp:taxon-name-part></tp:taxon-name></italic>, <italic>Jürgens 40</italic> (B) <bold>B</bold> <italic><tp:taxon-name><tp:taxon-name-part taxon-name-part-type="genus">Cortaderia</tp:taxon-name-part> <tp:taxon-name-part taxon-name-part-type="species">araucana</tp:taxon-name-part></tp:taxon-name></italic>, <italic>Borchers</italic> s.n. (<named-content xmlns:xlink="http://www.w3.org/1999/xlink" content-type="dwc:institutional_code" xlink:type="simple">US</named-content>) <bold>C</bold> <italic><tp:taxon-name><tp:taxon-name-part taxon-name-part-type="genus">Cortaderia</tp:taxon-name-part> <tp:taxon-name-part taxon-name-part-type="species">speciosa</tp:taxon-name-part></tp:taxon-name></italic>, <italic>P.M. Peterson 12766</italic> (<named-content xmlns:xlink="http://www.w3.org/1999/xlink" content-type="dwc:institutional_code" xlink:type="simple">US</named-content>) <bold>D</bold> <italic><tp:taxon-name><tp:taxon-name-part taxon-name-part-type="genus">Cortaderia</tp:taxon-name-part> <tp:taxon-name-part taxon-name-part-type="species">vaginata</tp:taxon-name-part></tp:taxon-name></italic>, <italic>L.B. Smith, P.R. Reitz &amp; R. Klein 7761</italic> (B) <bold>E</bold> <italic><tp:taxon-name><tp:taxon-name-part taxon-name-part-type="genus">Cortaderia</tp:taxon-name-part> <tp:taxon-name-part taxon-name-part-type="species">egmontiana</tp:taxon-name-part></tp:taxon-name></italic>, <italic>P.M. Peterson, R.J. Soreng &amp; N. Refulio-Rodriguez 17508</italic> (<named-content xmlns:xlink="http://www.w3.org/1999/xlink" content-type="dwc:institutional_code" xlink:type="simple">US</named-content>) <bold>F</bold> <italic><tp:taxon-name><tp:taxon-name-part taxon-name-part-type="genus">Cortaderia</tp:taxon-name-part> <tp:taxon-name-part taxon-name-part-type="species">modesta</tp:taxon-name-part></tp:taxon-name></italic>, <italic>A. Chase 8288</italic> (<named-content xmlns:xlink="http://www.w3.org/1999/xlink" content-type="dwc:institutional_code" xlink:type="simple">US</named-content>) <bold>G</bold> <italic><tp:taxon-name><tp:taxon-name-part taxon-name-part-type="genus">Cortaderia</tp:taxon-name-part> <tp:taxon-name-part taxon-name-part-type="species">hieronymi</tp:taxon-name-part></tp:taxon-name></italic>, <italic>A. Burkart et al. 30395</italic> (P) – note that awn and setae are much longer than illustrated <bold>H</bold> <italic><tp:taxon-name><tp:taxon-name-part taxon-name-part-type="genus">Cortaderia</tp:taxon-name-part> <tp:taxon-name-part taxon-name-part-type="species">nitida</tp:taxon-name-part></tp:taxon-name></italic>, <italic>S. Laegaard 52786</italic> (K) <bold>I</bold> <italic><tp:taxon-name><tp:taxon-name-part taxon-name-part-type="genus">Cortaderia</tp:taxon-name-part> <tp:taxon-name-part taxon-name-part-type="species">sericantha</tp:taxon-name-part></tp:taxon-name></italic>, <italic>E. Asplund 17175</italic> (B) <bold>J</bold> <italic><tp:taxon-name><tp:taxon-name-part taxon-name-part-type="genus">Cortaderia</tp:taxon-name-part> <tp:taxon-name-part taxon-name-part-type="species">bifida</tp:taxon-name-part></tp:taxon-name></italic>, <italic>D.N. Smith &amp; J. Cabanillas 7167</italic> (<named-content xmlns:xlink="http://www.w3.org/1999/xlink" content-type="dwc:institutional_code" xlink:type="simple">US</named-content>) <bold>K</bold> <italic><tp:taxon-name><tp:taxon-name-part taxon-name-part-type="genus">Cortaderia</tp:taxon-name-part> <tp:taxon-name-part taxon-name-part-type="species">hapalotricha</tp:taxon-name-part></tp:taxon-name></italic>, <italic>J.C. Solomon &amp; R. Chevalier 16620</italic> <bold>L</bold> <italic><tp:taxon-name><tp:taxon-name-part taxon-name-part-type="genus">Cortaderia</tp:taxon-name-part> <tp:taxon-name-part taxon-name-part-type="species">columbiana</tp:taxon-name-part></tp:taxon-name></italic>, <italic>J.P. Schulz 318</italic> (<named-content xmlns:xlink="http://www.w3.org/1999/xlink" content-type="dwc:institutional_code" xlink:type="simple">US</named-content>). All at same magnification.</p></caption><graphic xmlns:xlink="http://www.w3.org/1999/xlink" xlink:href="phytokeys-076-039-g001.jpg" position="float" orientation="portrait" xlink:type="simple" id="oo_117855.jpg"/></fig><fig id="F3" position="float" orientation="portrait"><label>Figure 3.</label><caption><p>Leaf anatomy of <italic><tp:taxon-name><tp:taxon-name-part taxon-name-part-type="genus">Cortaderia</tp:taxon-name-part></tp:taxon-name></italic>, as evident from transverse sections. <bold>A</bold> <italic><tp:taxon-name><tp:taxon-name-part taxon-name-part-type="genus">Cortaderia</tp:taxon-name-part> <tp:taxon-name-part taxon-name-part-type="species">egmontiana</tp:taxon-name-part></tp:taxon-name></italic> (Moore 2677) <bold>B</bold> <italic><tp:taxon-name><tp:taxon-name-part taxon-name-part-type="genus">Cortaderia</tp:taxon-name-part> <tp:taxon-name-part taxon-name-part-type="species">modesta</tp:taxon-name-part></tp:taxon-name></italic> (Glaziou 17913) <bold>C</bold> <italic><tp:taxon-name><tp:taxon-name-part taxon-name-part-type="genus">Cortaderia</tp:taxon-name-part> <tp:taxon-name-part taxon-name-part-type="species">hieronymi</tp:taxon-name-part></tp:taxon-name></italic> (Garcia 563) <bold>D</bold> <italic><tp:taxon-name><tp:taxon-name-part taxon-name-part-type="genus">Cortaderia</tp:taxon-name-part> <tp:taxon-name-part taxon-name-part-type="species">nitida</tp:taxon-name-part></tp:taxon-name></italic> (Laegaard 53121) <bold>E</bold> <italic><tp:taxon-name><tp:taxon-name-part taxon-name-part-type="genus">Cortaderia</tp:taxon-name-part> <tp:taxon-name-part taxon-name-part-type="species">boliviensis</tp:taxon-name-part></tp:taxon-name></italic> (Beck 11273); <bold>F</bold> <italic><tp:taxon-name><tp:taxon-name-part taxon-name-part-type="genus">Cortaderia</tp:taxon-name-part> <tp:taxon-name-part taxon-name-part-type="species">sericantha</tp:taxon-name-part></tp:taxon-name></italic> (Ramsay 967); <bold>G</bold> <italic><tp:taxon-name><tp:taxon-name-part taxon-name-part-type="genus">Cortaderia</tp:taxon-name-part> <tp:taxon-name-part taxon-name-part-type="species">echinata</tp:taxon-name-part></tp:taxon-name></italic> (Peterson 21587) <bold>H</bold> <italic><tp:taxon-name><tp:taxon-name-part taxon-name-part-type="genus">Cortaderia</tp:taxon-name-part> <tp:taxon-name-part taxon-name-part-type="species">bifida</tp:taxon-name-part></tp:taxon-name></italic> (Renvoize 4202) <bold>I</bold> <italic><tp:taxon-name><tp:taxon-name-part taxon-name-part-type="genus">Cortaderia</tp:taxon-name-part> <tp:taxon-name-part taxon-name-part-type="species">hapalotricha</tp:taxon-name-part></tp:taxon-name></italic> (Laegaard 53305) <bold>J</bold> <italic><tp:taxon-name><tp:taxon-name-part taxon-name-part-type="genus">Cortaderia</tp:taxon-name-part> <tp:taxon-name-part taxon-name-part-type="species">roraimensis</tp:taxon-name-part></tp:taxon-name></italic> (Maguire 60448). Structures referred to in the descriptions are labelled as follows: 1, multi-layered abaxial sub-epidermal collenchyma layer; 2, adaxial islands of collenchyma in the abaxial grooves; 3, chlorenchyma; 4, primary vascular bundle; 5, midrib.</p></caption><graphic xmlns:xlink="http://www.w3.org/1999/xlink" xlink:href="phytokeys-076-039-g003.jpg" position="float" orientation="portrait" xlink:type="simple" id="oo_117857.jpg"/></fig></tp:treatment-sec><ref-list><ref id="B5"><mixed-citation xmlns:xlink="http://www.w3.org/1999/xlink" xlink:type="simple">
          <person-group><name name-style="western"><surname>Conert</surname><given-names>J</given-names></name></person-group> (<year>1961</year>) <source>Die Systematik und Anatomie der <tp:taxon-name><tp:taxon-name-part taxon-name-part-type="tribe">Arundineae</tp:taxon-name-part></tp:taxon-name>. J.</source> <publisher-name>Cramer</publisher-name>, <publisher-loc>Weinheim</publisher-loc>, <size units="page">208 pp</size>.</mixed-citation></ref><ref id="B28"><mixed-citation xmlns:xlink="http://www.w3.org/1999/xlink" xlink:type="simple">
          <person-group><name name-style="western"><surname>Pilger</surname><given-names>R</given-names></name></person-group> (<year>1906</year>) <article-title><italic><tp:taxon-name><tp:taxon-name-part taxon-name-part-type="genus">Lamprothyrsus</tp:taxon-name-part></tp:taxon-name></italic>, eine neue Gattung der Gräser und ihre Verwandten.</article-title> <source>Botanische Jahrbücher für Systematik, Beiblatt</source> <volume>85</volume>: <fpage>58</fpage>–<lpage>67</lpage>.</mixed-citation></ref><ref id="B4"><mixed-citation xmlns:xlink="http://www.w3.org/1999/xlink" xlink:type="simple">
          <person-group><name name-style="western"><surname>Bernardello</surname><given-names>LM</given-names></name></person-group> (<year>1979</year>) <article-title>Sobre del género <italic><tp:taxon-name><tp:taxon-name-part taxon-name-part-type="genus">Lamprothyrsus</tp:taxon-name-part></tp:taxon-name></italic> (<tp:taxon-name><tp:taxon-name-part taxon-name-part-type="family">Poaceae</tp:taxon-name-part></tp:taxon-name>) en Argentina.</article-title> <source>Kurtziana</source> <volume>12-13</volume>: <fpage>119</fpage>–<lpage>132</lpage>.</mixed-citation></ref></ref-list></tp:taxon-treatment>
