# Supplementary material for: Synoptic taxonomy of Cortaderia Stapf (Danthonioideae, Poaceae)
Source: PhytoKeys. 2017 Jan 11;(76):39–69. doi: 10.3897/phytokeys.76.10808 (PMC5301984; doi:10.3897/phytokeys.76.10808)
Supplement: XML Treatment for Cortaderia egmontiana [file phytokeys.76.10808-treatment8.xml]

<!DOCTYPE tp:taxon-treatment
  PUBLIC "-//TaxonX//DTD Taxonomic Treatment Publishing DTD v0 20100105//EN" "tax-treatment-NSO.dtd">
<tp:taxon-treatment xmlns:tp="http://www.plazi.org/taxpub"><tp:treatment-meta><kwd-group><label>Taxon classification</label><kwd><named-content content-type="kingdom">Plantae</named-content></kwd><kwd><named-content content-type="order">Poales</named-content></kwd><kwd><named-content content-type="family">Poaceae</named-content></kwd></kwd-group><mixed-citation publication-type="journal"><person-group><name><surname>Testoni</surname><given-names>Daniel</given-names></name><name><surname>Linder</surname><given-names>H. Peter</given-names></name></person-group><article-title>Synoptic taxonomy of <italic><tp:taxon-name><tp:taxon-name-part taxon-name-part-type="genus">Cortaderia</tp:taxon-name-part></tp:taxon-name></italic> Stapf (<tp:taxon-name><tp:taxon-name-part taxon-name-part-type="subfamily">Danthonioideae</tp:taxon-name-part></tp:taxon-name>, <tp:taxon-name><tp:taxon-name-part taxon-name-part-type="family">Poaceae</tp:taxon-name-part></tp:taxon-name>)</article-title><source>PhytoKeys</source><day>11</day><month>1</month><year>2017</year><volume>2017</volume><issue>76</issue><fpage>39</fpage><lpage>69</lpage><pub-id pub-id-type="doi">10.3897/phytokeys.76.10808</pub-id></mixed-citation></tp:treatment-meta><tp:nomenclature><label>5.</label><tp:taxon-name>
                  <tp:taxon-name-part taxon-name-part-type="genus">Cortaderia</tp:taxon-name-part>
                  <tp:taxon-name-part taxon-name-part-type="species">egmontiana</tp:taxon-name-part>
                </tp:taxon-name><tp:taxon-authority>(Roem. &amp; Schult.) M.Lyle ex Connor, Darwiniana 49: 90. 2011.</tp:taxon-authority><xref ref-type="fig" rid="F1">Figs 1E</xref><xref ref-type="fig" rid="F2">, 2E</xref><xref ref-type="fig" rid="F3">, 3A</xref><tp:nomenclature-citation-list><tp:nomenclature-citation><tp:taxon-name>
                      <tp:taxon-name-part taxon-name-part-type="genus">Arundo</tp:taxon-name-part> <tp:taxon-name-part taxon-name-part-type="species">egmontiana</tp:taxon-name-part></tp:taxon-name><comment>Roem. &amp; Schult., Syst. Veg., ed. 15 b [Roemer &amp; Schultes] 2: 511. 1817. <tp:taxon-name><tp:taxon-name-part taxon-name-part-type="genus">Phragmites</tp:taxon-name-part> <tp:taxon-name-part taxon-name-part-type="species">egmontiana</tp:taxon-name-part></tp:taxon-name> (Roem. &amp; Schult.) Trin. ex Steud., Nomen. Bot. (ed. 2) 2: 324. 1840. Type: Falkland / Malvinas Islands, Port Egmont, R. J. Schuttleworth s.n. (type: <named-content xmlns:xlink="http://www.w3.org/1999/xlink" content-type="dwc:institutional_code" xlink:type="simple">BM</named-content> photo!). </comment></tp:nomenclature-citation><tp:nomenclature-citation><tp:taxon-name>
                      <tp:taxon-name-part taxon-name-part-type="genus">Arundo</tp:taxon-name-part> <tp:taxon-name-part taxon-name-part-type="species">pilosa</tp:taxon-name-part></tp:taxon-name><comment>d’Urv., Mém. Soc. Linn. Paris 4: 603. 1826; <tp:taxon-name><tp:taxon-name-part taxon-name-part-type="genus">Cortaderia</tp:taxon-name-part> <tp:taxon-name-part taxon-name-part-type="species">pilosa</tp:taxon-name-part></tp:taxon-name> (d’Urv.) Hack. ex Dusén, Bol. Acad. Nac. Ci. 16: 253. 1900; <tp:taxon-name><tp:taxon-name-part taxon-name-part-type="genus">Gynerium</tp:taxon-name-part> <tp:taxon-name-part taxon-name-part-type="species">pilosum</tp:taxon-name-part></tp:taxon-name> (d’Urv.) Macloskie in Scott, Rep. Princeton Univ. Exped. Patagonia, Botany 8, part 1: 213. 1904; <tp:taxon-name><tp:taxon-name-part taxon-name-part-type="genus">Phragmites</tp:taxon-name-part> <tp:taxon-name-part taxon-name-part-type="species">pilosa</tp:taxon-name-part></tp:taxon-name> (d’Urv.) Macloskie &amp; Dusén in Scott, Rep. Princeton Univ. Exped. Patagonia, Botany 8, suppl. bot.: 50. 1915. <tp:taxon-name><tp:taxon-name-part taxon-name-part-type="genus">Ampelodesmos</tp:taxon-name-part> <tp:taxon-name-part taxon-name-part-type="species">australis</tp:taxon-name-part></tp:taxon-name> Brongn. in Duperrey, Voy. Monde 2(2): 31. 1829, nom. illeg. Type: Falkland / Malvinas Islands, 1825, J. S. C. D. D’Urville s.n. (central inflorescence designated as lectotype by Connor &amp; Edgar, Taxon 23: 600 (1974): P 00740221! (<ext-link xmlns:xlink="http://www.w3.org/1999/xlink" xlink:type="simple" ext-link-type="uri" xlink:href="http://mediaphoto.mnhn.fr/media/1443644100310dGB3ZqFqm8JGPDaz">http://mediaphoto.mnhn.fr/media/1443644100310dGB3ZqFqm8JGPDaz</ext-link>; isolectotype: B!). </comment></tp:nomenclature-citation><tp:nomenclature-citation><tp:taxon-name>
                      <tp:taxon-name-part taxon-name-part-type="genus">Calamagrostis</tp:taxon-name-part> <tp:taxon-name-part taxon-name-part-type="species">patula</tp:taxon-name-part></tp:taxon-name><comment>Steud., Syn. Pl. Glumac. 1(6): 422. 1854. Type: Chile, Huiti, sine data, W. Lechler 760 (lectotype, selected here: P-00740220 (<ext-link xmlns:xlink="http://www.w3.org/1999/xlink" xlink:type="simple" ext-link-type="uri" xlink:href="http://mediaphoto.mnhn.fr/media/1443644088798jsLY8AS29Euj4oHx">http://mediaphoto.mnhn.fr/media/1443644088798jsLY8AS29Euj4oHx</ext-link>); isolectotypes: <named-content xmlns:xlink="http://www.w3.org/1999/xlink" content-type="dwc:institutional_code" xlink:type="simple">GOET</named-content>; W photo!) </comment></tp:nomenclature-citation><tp:nomenclature-citation><tp:taxon-name>
                      <tp:taxon-name-part taxon-name-part-type="genus">Poa</tp:taxon-name-part> <tp:taxon-name-part taxon-name-part-type="species">phragmites</tp:taxon-name-part></tp:taxon-name><comment>Phil., Anales Univ. Chile 43: 576. 1873. Type: Chile, volcan de Osorno, 1872, C. Juliet s.n. (holotype: <named-content xmlns:xlink="http://www.w3.org/1999/xlink" content-type="dwc:institutional_code" xlink:type="simple">SGO</named-content> photo! (<ext-link xmlns:xlink="http://www.w3.org/1999/xlink" xlink:type="simple" ext-link-type="uri" xlink:href="http://plants.jstor.org/stable/viewer/10.5555/al.ap.specimen.sgo000000667">http://plants.jstor.org/stable/viewer/10.5555/al.ap.specimen.sgo000000667;</ext-link> isotype: <named-content xmlns:xlink="http://www.w3.org/1999/xlink" content-type="dwc:institutional_code" xlink:type="simple">BAA</named-content>! frag. ex <named-content xmlns:xlink="http://www.w3.org/1999/xlink" content-type="dwc:institutional_code" xlink:type="simple">SGO</named-content>); </comment></tp:nomenclature-citation><tp:nomenclature-citation><tp:taxon-name>
                      <tp:taxon-name-part taxon-name-part-type="genus">Gynerium</tp:taxon-name-part> <tp:taxon-name-part taxon-name-part-type="species">nanum</tp:taxon-name-part></tp:taxon-name><comment>Phil., Anales Univ. Chile 94: 155. 1896. Type: Falkland / Malvinas Islands, Dec. 1884, C. Martin s.n. (lectotype, designated as holotype by Connor &amp; Edgar, Taxon 23: 600 (1974): <named-content xmlns:xlink="http://www.w3.org/1999/xlink" content-type="dwc:institutional_code" xlink:type="simple">SGO</named-content> 065328!; isolectotype: <named-content xmlns:xlink="http://www.w3.org/1999/xlink" content-type="dwc:institutional_code" xlink:type="simple">BAA</named-content>!). </comment></tp:nomenclature-citation><tp:nomenclature-citation><tp:taxon-name>
                      <tp:taxon-name-part taxon-name-part-type="genus">Calamagrostis</tp:taxon-name-part> <tp:taxon-name-part taxon-name-part-type="species">scirpiformis</tp:taxon-name-part></tp:taxon-name><comment>Phil., Anales Univ. Chile 94: 20. 1896. Type: Chile, ad lacum Llanquihue, I-1866, F. Philippi s.n. (lectotype, designated here: <named-content xmlns:xlink="http://www.w3.org/1999/xlink" content-type="dwc:institutional_code" xlink:type="simple">SGO</named-content> 37097; isolectotypes: <named-content xmlns:xlink="http://www.w3.org/1999/xlink" content-type="dwc:institutional_code" xlink:type="simple">US</named-content>, <named-content xmlns:xlink="http://www.w3.org/1999/xlink" content-type="dwc:institutional_code" xlink:type="simple">BAA</named-content>!) </comment></tp:nomenclature-citation><tp:nomenclature-citation><tp:taxon-name>
                      <tp:taxon-name-part taxon-name-part-type="genus">Cortaderia</tp:taxon-name-part> <tp:taxon-name-part taxon-name-part-type="species">minima</tp:taxon-name-part></tp:taxon-name><comment>Conert, Syst. Anat. <tp:taxon-name><tp:taxon-name-part taxon-name-part-type="tribe">Arundineae</tp:taxon-name-part></tp:taxon-name> 119. 1961; <tp:taxon-name><tp:taxon-name-part taxon-name-part-type="genus">Cortaderia</tp:taxon-name-part> <tp:taxon-name-part taxon-name-part-type="species">pilosa</tp:taxon-name-part> <tp:taxon-name-part taxon-name-part-type="infraspecific-rank">var.</tp:taxon-name-part> <tp:taxon-name-part taxon-name-part-type="variety">minima</tp:taxon-name-part></tp:taxon-name> (Conert) Nicora, Darwiniana 18(1–2): 80. 1973. Type: Chile, Andes, Villarrica, “in feuchten Schluchten nahe der Waldgrenze”, 1897, F. W. Neger s.n. (lectotype, designated as holotype by Conert, Syst. Anat. <tp:taxon-name><tp:taxon-name-part taxon-name-part-type="tribe">Arundineae</tp:taxon-name-part></tp:taxon-name> 119 (1961): M; isolectotypes: W5945! B! fragm. ex M). </comment></tp:nomenclature-citation></tp:nomenclature-citation-list></tp:nomenclature><tp:treatment-sec sec-type="etymology" id="SECID0EQHBI"><title>Etymology.</title><p>
                  <italic>egmontiana</italic>: called after Port Egmont in the Falklands / Malvinas Islands.</p></tp:treatment-sec><tp:treatment-sec sec-type="Nomenclatural comments" id="SECID0EYHBI"><title>Nomenclatural comments.</title><p>Brongniart (1829) described <italic><tp:taxon-name><tp:taxon-name-part taxon-name-part-type="genus">Ampelodesmos</tp:taxon-name-part> <tp:taxon-name-part taxon-name-part-type="species">australis</tp:taxon-name-part></tp:taxon-name></italic>, and explicitly included <italic><tp:taxon-name><tp:taxon-name-part taxon-name-part-type="genus">Arundo</tp:taxon-name-part> <tp:taxon-name-part taxon-name-part-type="species">pilosa</tp:taxon-name-part></tp:taxon-name></italic> D’Urville as a synonym, noting that this species is better placed in <italic><tp:taxon-name><tp:taxon-name-part taxon-name-part-type="genus">Ampelodesmos</tp:taxon-name-part></tp:taxon-name></italic>.</p></tp:treatment-sec><tp:treatment-sec sec-type="Taxonomy" id="SECID0EZIBI"><title>Taxonomy.</title><p>The species can be readily diagnosed by the combination of compact inflorescences, almost glabrous leaves, and either no, or poorly developed, awns and setae on the lemmas. The habit and dense inflorescences are as in <italic><tp:taxon-name><tp:taxon-name-part taxon-name-part-type="genus">Cortaderia</tp:taxon-name-part> <tp:taxon-name-part taxon-name-part-type="species">sericantha</tp:taxon-name-part></tp:taxon-name></italic>, but <italic><tp:taxon-name><tp:taxon-name-part taxon-name-part-type="genus">Cortaderia</tp:taxon-name-part> <tp:taxon-name-part taxon-name-part-type="species">egmontiana</tp:taxon-name-part></tp:taxon-name></italic> differs by the absence of setae, and by the almost completely glabrous leaves. The lemma and spikelet morphology (reduced or absent awns and setae) suggests an affinity to the eastern Brazilian species <italic><tp:taxon-name><tp:taxon-name-part taxon-name-part-type="genus">Cortaderia</tp:taxon-name-part> <tp:taxon-name-part taxon-name-part-type="species">vaginata</tp:taxon-name-part></tp:taxon-name></italic> and <italic><tp:taxon-name><tp:taxon-name-part taxon-name-part-type="genus">Cortaderia</tp:taxon-name-part> <tp:taxon-name-part taxon-name-part-type="species">modesta</tp:taxon-name-part></tp:taxon-name></italic>. From these two species <italic><tp:taxon-name><tp:taxon-name-part taxon-name-part-type="genus">Cortaderia</tp:taxon-name-part> <tp:taxon-name-part taxon-name-part-type="species">egmontiana</tp:taxon-name-part></tp:taxon-name></italic> can be separated by the compact inflorescences and the tendency of the leaf blades to disarticulate from the sheaths. It is the only <italic><tp:taxon-name><tp:taxon-name-part taxon-name-part-type="genus">Cortaderia</tp:taxon-name-part></tp:taxon-name></italic> species in southern South American temperate zone. The leaf anatomy (Figs <xref ref-type="fig" rid="F2">2E</xref>, <xref ref-type="fig" rid="F3">3A</xref>) does not show any distinctive peculiarities.</p><p>There is remarkable intraspecific variation in the spikelet and floret sizes, and <xref ref-type="bibr" rid="B5">Conert (1961)</xref> separated the forms with smaller spikelets as <italic><tp:taxon-name><tp:taxon-name-part taxon-name-part-type="genus">Cortaderia</tp:taxon-name-part> <tp:taxon-name-part taxon-name-part-type="species">minima</tp:taxon-name-part></tp:taxon-name></italic>. <xref ref-type="bibr" rid="B24">Moore (1983)</xref> suggested that the two taxa were latitudinally separated, with the southern populations constituting <italic><tp:taxon-name><tp:taxon-name-part taxon-name-part-type="genus">Cortaderia</tp:taxon-name-part> <tp:taxon-name-part taxon-name-part-type="species">pilosa</tp:taxon-name-part></tp:taxon-name></italic>, and the northern <italic><tp:taxon-name><tp:taxon-name-part taxon-name-part-type="genus">Cortaderia</tp:taxon-name-part> <tp:taxon-name-part taxon-name-part-type="species">minima</tp:taxon-name-part></tp:taxon-name></italic>. On the available material, there is indeed a break in the glume length variation. However, this fits no ecological or geographical pattern, and both small and large-glume forms occur in both the Falkland / Malvinas islands and Tierra del Fuego. Further north, indeed, only the small-glume form is found. This suggests that this size variation has no biological significance, accordingly it is ignored here.</p></tp:treatment-sec><tp:treatment-sec><!--Section generated to contain objects referenced in tp:taxon-treatment.--><fig id="F1" position="float" orientation="portrait"><label>Figure 1.</label><caption><p>Lemmas of selected species of <italic><tp:taxon-name><tp:taxon-name-part taxon-name-part-type="genus">Cortaderia</tp:taxon-name-part></tp:taxon-name></italic>. <bold>A</bold> <italic><tp:taxon-name><tp:taxon-name-part taxon-name-part-type="genus">Cortaderia</tp:taxon-name-part> <tp:taxon-name-part taxon-name-part-type="species">selloana</tp:taxon-name-part></tp:taxon-name></italic>, <italic>Jürgens 40</italic> (B) <bold>B</bold> <italic><tp:taxon-name><tp:taxon-name-part taxon-name-part-type="genus">Cortaderia</tp:taxon-name-part> <tp:taxon-name-part taxon-name-part-type="species">araucana</tp:taxon-name-part></tp:taxon-name></italic>, <italic>Borchers</italic> s.n. (<named-content xmlns:xlink="http://www.w3.org/1999/xlink" content-type="dwc:institutional_code" xlink:type="simple">US</named-content>) <bold>C</bold> <italic><tp:taxon-name><tp:taxon-name-part taxon-name-part-type="genus">Cortaderia</tp:taxon-name-part> <tp:taxon-name-part taxon-name-part-type="species">speciosa</tp:taxon-name-part></tp:taxon-name></italic>, <italic>P.M. Peterson 12766</italic> (<named-content xmlns:xlink="http://www.w3.org/1999/xlink" content-type="dwc:institutional_code" xlink:type="simple">US</named-content>) <bold>D</bold> <italic><tp:taxon-name><tp:taxon-name-part taxon-name-part-type="genus">Cortaderia</tp:taxon-name-part> <tp:taxon-name-part taxon-name-part-type="species">vaginata</tp:taxon-name-part></tp:taxon-name></italic>, <italic>L.B. Smith, P.R. Reitz &amp; R. Klein 7761</italic> (B) <bold>E</bold> <italic><tp:taxon-name><tp:taxon-name-part taxon-name-part-type="genus">Cortaderia</tp:taxon-name-part> <tp:taxon-name-part taxon-name-part-type="species">egmontiana</tp:taxon-name-part></tp:taxon-name></italic>, <italic>P.M. Peterson, R.J. Soreng &amp; N. Refulio-Rodriguez 17508</italic> (<named-content xmlns:xlink="http://www.w3.org/1999/xlink" content-type="dwc:institutional_code" xlink:type="simple">US</named-content>) <bold>F</bold> <italic><tp:taxon-name><tp:taxon-name-part taxon-name-part-type="genus">Cortaderia</tp:taxon-name-part> <tp:taxon-name-part taxon-name-part-type="species">modesta</tp:taxon-name-part></tp:taxon-name></italic>, <italic>A. Chase 8288</italic> (<named-content xmlns:xlink="http://www.w3.org/1999/xlink" content-type="dwc:institutional_code" xlink:type="simple">US</named-content>) <bold>G</bold> <italic><tp:taxon-name><tp:taxon-name-part taxon-name-part-type="genus">Cortaderia</tp:taxon-name-part> <tp:taxon-name-part taxon-name-part-type="species">hieronymi</tp:taxon-name-part></tp:taxon-name></italic>, <italic>A. Burkart et al. 30395</italic> (P) – note that awn and setae are much longer than illustrated <bold>H</bold> <italic><tp:taxon-name><tp:taxon-name-part taxon-name-part-type="genus">Cortaderia</tp:taxon-name-part> <tp:taxon-name-part taxon-name-part-type="species">nitida</tp:taxon-name-part></tp:taxon-name></italic>, <italic>S. Laegaard 52786</italic> (K) <bold>I</bold> <italic><tp:taxon-name><tp:taxon-name-part taxon-name-part-type="genus">Cortaderia</tp:taxon-name-part> <tp:taxon-name-part taxon-name-part-type="species">sericantha</tp:taxon-name-part></tp:taxon-name></italic>, <italic>E. Asplund 17175</italic> (B) <bold>J</bold> <italic><tp:taxon-name><tp:taxon-name-part taxon-name-part-type="genus">Cortaderia</tp:taxon-name-part> <tp:taxon-name-part taxon-name-part-type="species">bifida</tp:taxon-name-part></tp:taxon-name></italic>, <italic>D.N. Smith &amp; J. Cabanillas 7167</italic> (<named-content xmlns:xlink="http://www.w3.org/1999/xlink" content-type="dwc:institutional_code" xlink:type="simple">US</named-content>) <bold>K</bold> <italic><tp:taxon-name><tp:taxon-name-part taxon-name-part-type="genus">Cortaderia</tp:taxon-name-part> <tp:taxon-name-part taxon-name-part-type="species">hapalotricha</tp:taxon-name-part></tp:taxon-name></italic>, <italic>J.C. Solomon &amp; R. Chevalier 16620</italic> <bold>L</bold> <italic><tp:taxon-name><tp:taxon-name-part taxon-name-part-type="genus">Cortaderia</tp:taxon-name-part> <tp:taxon-name-part taxon-name-part-type="species">columbiana</tp:taxon-name-part></tp:taxon-name></italic>, <italic>J.P. Schulz 318</italic> (<named-content xmlns:xlink="http://www.w3.org/1999/xlink" content-type="dwc:institutional_code" xlink:type="simple">US</named-content>). All at same magnification.</p></caption><graphic xmlns:xlink="http://www.w3.org/1999/xlink" xlink:href="phytokeys-076-039-g001.jpg" position="float" orientation="portrait" xlink:type="simple" id="oo_117855.jpg"/></fig><fig id="F2" position="float" orientation="portrait"><label>Figure 2.</label><caption><p>Leaf anatomy of <italic><tp:taxon-name><tp:taxon-name-part taxon-name-part-type="genus">Cortaderia</tp:taxon-name-part></tp:taxon-name></italic>, as evident from transverse sections. <bold>A–B</bold> <italic><tp:taxon-name><tp:taxon-name-part taxon-name-part-type="genus">Cortaderia</tp:taxon-name-part> <tp:taxon-name-part taxon-name-part-type="species">selloana</tp:taxon-name-part></tp:taxon-name></italic> (Villamil 11738) <bold>C</bold> <italic><tp:taxon-name><tp:taxon-name-part taxon-name-part-type="genus">Cortaderia</tp:taxon-name-part> <tp:taxon-name-part taxon-name-part-type="species">speciosa</tp:taxon-name-part></tp:taxon-name></italic> (Testoni 644) <bold>D</bold> <italic><tp:taxon-name><tp:taxon-name-part taxon-name-part-type="genus">Cortaderia</tp:taxon-name-part> <tp:taxon-name-part taxon-name-part-type="species">vaginata</tp:taxon-name-part></tp:taxon-name></italic> (Zanín 1654). Comparison of bulliform cells in Egmontiana group: <bold>E</bold> <italic><tp:taxon-name><tp:taxon-name-part taxon-name-part-type="genus">Cortaderia</tp:taxon-name-part> <tp:taxon-name-part taxon-name-part-type="species">egmontiana</tp:taxon-name-part></tp:taxon-name></italic> (Testoni 634) <bold>F</bold> <italic><tp:taxon-name><tp:taxon-name-part taxon-name-part-type="genus">Cortaderia</tp:taxon-name-part> <tp:taxon-name-part taxon-name-part-type="species">modesta</tp:taxon-name-part></tp:taxon-name></italic> (Carauta 927) <bold>G</bold> <italic><tp:taxon-name><tp:taxon-name-part taxon-name-part-type="genus">Cortaderia</tp:taxon-name-part> <tp:taxon-name-part taxon-name-part-type="species">vaginata</tp:taxon-name-part></tp:taxon-name></italic> (Zanín 1654). Structures referred to in the descriptions are labelled as follows: 1, multi-layered abaxial sub-epidermal collenchyma layer; 2, aerenchyma; 3, chlorenchyma; 4, primary vascular bundle; 5, midrib; 6, colourless cells; 7, empty cells; 8, bulliform cells.</p></caption><graphic xmlns:xlink="http://www.w3.org/1999/xlink" xlink:href="phytokeys-076-039-g002.jpg" position="float" orientation="portrait" xlink:type="simple" id="oo_117856.jpg"/></fig><fig id="F3" position="float" orientation="portrait"><label>Figure 3.</label><caption><p>Leaf anatomy of <italic><tp:taxon-name><tp:taxon-name-part taxon-name-part-type="genus">Cortaderia</tp:taxon-name-part></tp:taxon-name></italic>, as evident from transverse sections. <bold>A</bold> <italic><tp:taxon-name><tp:taxon-name-part taxon-name-part-type="genus">Cortaderia</tp:taxon-name-part> <tp:taxon-name-part taxon-name-part-type="species">egmontiana</tp:taxon-name-part></tp:taxon-name></italic> (Moore 2677) <bold>B</bold> <italic><tp:taxon-name><tp:taxon-name-part taxon-name-part-type="genus">Cortaderia</tp:taxon-name-part> <tp:taxon-name-part taxon-name-part-type="species">modesta</tp:taxon-name-part></tp:taxon-name></italic> (Glaziou 17913) <bold>C</bold> <italic><tp:taxon-name><tp:taxon-name-part taxon-name-part-type="genus">Cortaderia</tp:taxon-name-part> <tp:taxon-name-part taxon-name-part-type="species">hieronymi</tp:taxon-name-part></tp:taxon-name></italic> (Garcia 563) <bold>D</bold> <italic><tp:taxon-name><tp:taxon-name-part taxon-name-part-type="genus">Cortaderia</tp:taxon-name-part> <tp:taxon-name-part taxon-name-part-type="species">nitida</tp:taxon-name-part></tp:taxon-name></italic> (Laegaard 53121) <bold>E</bold> <italic><tp:taxon-name><tp:taxon-name-part taxon-name-part-type="genus">Cortaderia</tp:taxon-name-part> <tp:taxon-name-part taxon-name-part-type="species">boliviensis</tp:taxon-name-part></tp:taxon-name></italic> (Beck 11273); <bold>F</bold> <italic><tp:taxon-name><tp:taxon-name-part taxon-name-part-type="genus">Cortaderia</tp:taxon-name-part> <tp:taxon-name-part taxon-name-part-type="species">sericantha</tp:taxon-name-part></tp:taxon-name></italic> (Ramsay 967); <bold>G</bold> <italic><tp:taxon-name><tp:taxon-name-part taxon-name-part-type="genus">Cortaderia</tp:taxon-name-part> <tp:taxon-name-part taxon-name-part-type="species">echinata</tp:taxon-name-part></tp:taxon-name></italic> (Peterson 21587) <bold>H</bold> <italic><tp:taxon-name><tp:taxon-name-part taxon-name-part-type="genus">Cortaderia</tp:taxon-name-part> <tp:taxon-name-part taxon-name-part-type="species">bifida</tp:taxon-name-part></tp:taxon-name></italic> (Renvoize 4202) <bold>I</bold> <italic><tp:taxon-name><tp:taxon-name-part taxon-name-part-type="genus">Cortaderia</tp:taxon-name-part> <tp:taxon-name-part taxon-name-part-type="species">hapalotricha</tp:taxon-name-part></tp:taxon-name></italic> (Laegaard 53305) <bold>J</bold> <italic><tp:taxon-name><tp:taxon-name-part taxon-name-part-type="genus">Cortaderia</tp:taxon-name-part> <tp:taxon-name-part taxon-name-part-type="species">roraimensis</tp:taxon-name-part></tp:taxon-name></italic> (Maguire 60448). Structures referred to in the descriptions are labelled as follows: 1, multi-layered abaxial sub-epidermal collenchyma layer; 2, adaxial islands of collenchyma in the abaxial grooves; 3, chlorenchyma; 4, primary vascular bundle; 5, midrib.</p></caption><graphic xmlns:xlink="http://www.w3.org/1999/xlink" xlink:href="phytokeys-076-039-g003.jpg" position="float" orientation="portrait" xlink:type="simple" id="oo_117857.jpg"/></fig></tp:treatment-sec><ref-list><ref id="B5"><mixed-citation xmlns:xlink="http://www.w3.org/1999/xlink" xlink:type="simple">
          <person-group><name name-style="western"><surname>Conert</surname><given-names>J</given-names></name></person-group> (<year>1961</year>) <source>Die Systematik und Anatomie der <tp:taxon-name><tp:taxon-name-part taxon-name-part-type="tribe">Arundineae</tp:taxon-name-part></tp:taxon-name>. J.</source> <publisher-name>Cramer</publisher-name>, <publisher-loc>Weinheim</publisher-loc>, <size units="page">208 pp</size>.</mixed-citation></ref><ref id="B24"><mixed-citation xmlns:xlink="http://www.w3.org/1999/xlink" xlink:type="simple">
          <person-group><name name-style="western"><surname>Moore</surname><given-names>DM</given-names></name></person-group> (<year>1983</year>) <source>Flora of Tierra del Fuego.</source> <publisher-name>Anthony Nelson</publisher-name>, <publisher-loc>London</publisher-loc>, <size units="page">396 pp</size>.</mixed-citation></ref></ref-list></tp:taxon-treatment>
