# Supplementary material for: Synoptic taxonomy of Cortaderia Stapf (Danthonioideae, Poaceae)
Source: PhytoKeys. 2017 Jan 11;(76):39–69. doi: 10.3897/phytokeys.76.10808 (PMC5301984; doi:10.3897/phytokeys.76.10808)
Supplement: XML Treatment for Cortaderia modesta [file phytokeys.76.10808-treatment9.xml]

<!DOCTYPE tp:taxon-treatment
  PUBLIC "-//TaxonX//DTD Taxonomic Treatment Publishing DTD v0 20100105//EN" "tax-treatment-NSO.dtd">
<tp:taxon-treatment xmlns:tp="http://www.plazi.org/taxpub"><tp:treatment-meta><kwd-group><label>Taxon classification</label><kwd><named-content content-type="kingdom">Plantae</named-content></kwd><kwd><named-content content-type="order">Poales</named-content></kwd><kwd><named-content content-type="family">Poaceae</named-content></kwd></kwd-group><mixed-citation publication-type="journal"><person-group><name><surname>Testoni</surname><given-names>Daniel</given-names></name><name><surname>Linder</surname><given-names>H. Peter</given-names></name></person-group><article-title>Synoptic taxonomy of <italic><tp:taxon-name><tp:taxon-name-part taxon-name-part-type="genus">Cortaderia</tp:taxon-name-part></tp:taxon-name></italic> Stapf (<tp:taxon-name><tp:taxon-name-part taxon-name-part-type="subfamily">Danthonioideae</tp:taxon-name-part></tp:taxon-name>, <tp:taxon-name><tp:taxon-name-part taxon-name-part-type="family">Poaceae</tp:taxon-name-part></tp:taxon-name>)</article-title><source>PhytoKeys</source><day>11</day><month>1</month><year>2017</year><volume>2017</volume><issue>76</issue><fpage>39</fpage><lpage>69</lpage><pub-id pub-id-type="doi">10.3897/phytokeys.76.10808</pub-id></mixed-citation></tp:treatment-meta><tp:nomenclature><label>6.</label><tp:taxon-name>
                  <tp:taxon-name-part taxon-name-part-type="genus">Cortaderia</tp:taxon-name-part>
                  <tp:taxon-name-part taxon-name-part-type="species">modesta</tp:taxon-name-part>
                </tp:taxon-name><tp:taxon-authority>(Döll) Hack., Ark. Bot. 9(5): 4. 1909.</tp:taxon-authority><xref ref-type="fig" rid="F1">Figs 1F</xref><xref ref-type="fig" rid="F2">, 2F</xref><xref ref-type="fig" rid="F3">, 3B</xref><!--PageBreak--><tp:nomenclature-citation-list><tp:nomenclature-citation><tp:taxon-name>
                      <tp:taxon-name-part taxon-name-part-type="genus">Gynerium</tp:taxon-name-part> <tp:taxon-name-part taxon-name-part-type="species">modestum</tp:taxon-name-part></tp:taxon-name><comment>Döll, Fl. Bras. [Martius] 2(3): 240. 1880. Type: Brasil, near Rio de Janeiro, Serra dos Órgãos, au Frade (2 ou 3 mois après l’incendie de la forêt), 11-X-1869, A. F. M Glaziou 4352 (lectotype, designated by Connor &amp; Edgar, Taxon 23: 600 (1974): W 10406!; isolectotypes K!, <named-content xmlns:xlink="http://www.w3.org/1999/xlink" content-type="dwc:institutional_code" xlink:type="simple">NY</named-content>!). </comment></tp:nomenclature-citation><tp:nomenclature-citation><tp:taxon-name>
                      <tp:taxon-name-part taxon-name-part-type="genus">Gynerium</tp:taxon-name-part> <tp:taxon-name-part taxon-name-part-type="species">ramosum</tp:taxon-name-part></tp:taxon-name><comment>Hack., Arq. Mus. Nac. Rio de Janeiro 13: 73. 1903. <tp:taxon-name><tp:taxon-name-part taxon-name-part-type="genus">Gynerium</tp:taxon-name-part> <tp:taxon-name-part taxon-name-part-type="species">modestum</tp:taxon-name-part> <tp:taxon-name-part taxon-name-part-type="infraspecific-rank">f.</tp:taxon-name-part> <tp:taxon-name-part taxon-name-part-type="form">ramosa</tp:taxon-name-part></tp:taxon-name> (Hack.) Hack., Ark. Bot. 9(5): 4. 1909. Type: Brasil, Campo 2100 m, 18 Dec. 1895, P. K. H. Dusén s.n. (lectotype, designated here: W!). </comment></tp:nomenclature-citation></tp:nomenclature-citation-list></tp:nomenclature><tp:treatment-sec sec-type="etymology" id="SECID0EEPBI"><title>Etymology.</title><p>
                  <italic>modesta</italic> (Latin) = moderate, presumably referring to the culms of average height.</p></tp:treatment-sec><tp:treatment-sec sec-type="Nomenclatural comments" id="SECID0EMPBI"><title>Nomenclatural comments.</title><p>The locality information given by <xref ref-type="bibr" rid="B10">Connor and Edgar (1974)</xref> is incorrect. Note that Glaziou made several collections of the same species from the same area.</p><!--PageBreak--></tp:treatment-sec><tp:treatment-sec sec-type="Common names" id="SECID0EXPBI"><title>Common names.</title><p>cabeça de negro, capim-de-anta.</p></tp:treatment-sec><tp:treatment-sec sec-type="Taxonomy" id="SECID0E3PBI"><title>Taxonomy.</title><p>Some specimens show a poorly developed axillary inflorescence developed at the penultimate node of the flowering culm. The almost awnless lemmas, with the paleas as long as the lemmas, and the very dense callus hairs compared to the short lemma back hairs, are almost unique in the genus. Its closest relative might be <italic><tp:taxon-name><tp:taxon-name-part taxon-name-part-type="genus">Cortaderia</tp:taxon-name-part> <tp:taxon-name-part taxon-name-part-type="species">vaginata</tp:taxon-name-part></tp:taxon-name></italic> from Santa Catarina, further south along the Brazilian Atlantic coast. It is readily distinguished from <italic><tp:taxon-name><tp:taxon-name-part taxon-name-part-type="genus">Cortaderia</tp:taxon-name-part> <tp:taxon-name-part taxon-name-part-type="species">vaginata</tp:taxon-name-part></tp:taxon-name></italic> by the persistent leaf sheaths and the awnless lemmas. According to herbarium labels the plant forms massive tussocks with persistent red, burnt sheaths.</p></tp:treatment-sec><tp:treatment-sec><!--Section generated to contain objects referenced in tp:taxon-treatment.--><fig id="F1" position="float" orientation="portrait"><label>Figure 1.</label><caption><p>Lemmas of selected species of <italic><tp:taxon-name><tp:taxon-name-part taxon-name-part-type="genus">Cortaderia</tp:taxon-name-part></tp:taxon-name></italic>. <bold>A</bold> <italic><tp:taxon-name><tp:taxon-name-part taxon-name-part-type="genus">Cortaderia</tp:taxon-name-part> <tp:taxon-name-part taxon-name-part-type="species">selloana</tp:taxon-name-part></tp:taxon-name></italic>, <italic>Jürgens 40</italic> (B) <bold>B</bold> <italic><tp:taxon-name><tp:taxon-name-part taxon-name-part-type="genus">Cortaderia</tp:taxon-name-part> <tp:taxon-name-part taxon-name-part-type="species">araucana</tp:taxon-name-part></tp:taxon-name></italic>, <italic>Borchers</italic> s.n. (<named-content xmlns:xlink="http://www.w3.org/1999/xlink" content-type="dwc:institutional_code" xlink:type="simple">US</named-content>) <bold>C</bold> <italic><tp:taxon-name><tp:taxon-name-part taxon-name-part-type="genus">Cortaderia</tp:taxon-name-part> <tp:taxon-name-part taxon-name-part-type="species">speciosa</tp:taxon-name-part></tp:taxon-name></italic>, <italic>P.M. Peterson 12766</italic> (<named-content xmlns:xlink="http://www.w3.org/1999/xlink" content-type="dwc:institutional_code" xlink:type="simple">US</named-content>) <bold>D</bold> <italic><tp:taxon-name><tp:taxon-name-part taxon-name-part-type="genus">Cortaderia</tp:taxon-name-part> <tp:taxon-name-part taxon-name-part-type="species">vaginata</tp:taxon-name-part></tp:taxon-name></italic>, <italic>L.B. Smith, P.R. Reitz &amp; R. Klein 7761</italic> (B) <bold>E</bold> <italic><tp:taxon-name><tp:taxon-name-part taxon-name-part-type="genus">Cortaderia</tp:taxon-name-part> <tp:taxon-name-part taxon-name-part-type="species">egmontiana</tp:taxon-name-part></tp:taxon-name></italic>, <italic>P.M. Peterson, R.J. Soreng &amp; N. Refulio-Rodriguez 17508</italic> (<named-content xmlns:xlink="http://www.w3.org/1999/xlink" content-type="dwc:institutional_code" xlink:type="simple">US</named-content>) <bold>F</bold> <italic><tp:taxon-name><tp:taxon-name-part taxon-name-part-type="genus">Cortaderia</tp:taxon-name-part> <tp:taxon-name-part taxon-name-part-type="species">modesta</tp:taxon-name-part></tp:taxon-name></italic>, <italic>A. Chase 8288</italic> (<named-content xmlns:xlink="http://www.w3.org/1999/xlink" content-type="dwc:institutional_code" xlink:type="simple">US</named-content>) <bold>G</bold> <italic><tp:taxon-name><tp:taxon-name-part taxon-name-part-type="genus">Cortaderia</tp:taxon-name-part> <tp:taxon-name-part taxon-name-part-type="species">hieronymi</tp:taxon-name-part></tp:taxon-name></italic>, <italic>A. Burkart et al. 30395</italic> (P) – note that awn and setae are much longer than illustrated <bold>H</bold> <italic><tp:taxon-name><tp:taxon-name-part taxon-name-part-type="genus">Cortaderia</tp:taxon-name-part> <tp:taxon-name-part taxon-name-part-type="species">nitida</tp:taxon-name-part></tp:taxon-name></italic>, <italic>S. Laegaard 52786</italic> (K) <bold>I</bold> <italic><tp:taxon-name><tp:taxon-name-part taxon-name-part-type="genus">Cortaderia</tp:taxon-name-part> <tp:taxon-name-part taxon-name-part-type="species">sericantha</tp:taxon-name-part></tp:taxon-name></italic>, <italic>E. Asplund 17175</italic> (B) <bold>J</bold> <italic><tp:taxon-name><tp:taxon-name-part taxon-name-part-type="genus">Cortaderia</tp:taxon-name-part> <tp:taxon-name-part taxon-name-part-type="species">bifida</tp:taxon-name-part></tp:taxon-name></italic>, <italic>D.N. Smith &amp; J. Cabanillas 7167</italic> (<named-content xmlns:xlink="http://www.w3.org/1999/xlink" content-type="dwc:institutional_code" xlink:type="simple">US</named-content>) <bold>K</bold> <italic><tp:taxon-name><tp:taxon-name-part taxon-name-part-type="genus">Cortaderia</tp:taxon-name-part> <tp:taxon-name-part taxon-name-part-type="species">hapalotricha</tp:taxon-name-part></tp:taxon-name></italic>, <italic>J.C. Solomon &amp; R. Chevalier 16620</italic> <bold>L</bold> <italic><tp:taxon-name><tp:taxon-name-part taxon-name-part-type="genus">Cortaderia</tp:taxon-name-part> <tp:taxon-name-part taxon-name-part-type="species">columbiana</tp:taxon-name-part></tp:taxon-name></italic>, <italic>J.P. Schulz 318</italic> (<named-content xmlns:xlink="http://www.w3.org/1999/xlink" content-type="dwc:institutional_code" xlink:type="simple">US</named-content>). All at same magnification.</p></caption><graphic xmlns:xlink="http://www.w3.org/1999/xlink" xlink:href="phytokeys-076-039-g001.jpg" position="float" orientation="portrait" xlink:type="simple" id="oo_117855.jpg"/></fig><fig id="F2" position="float" orientation="portrait"><label>Figure 2.</label><caption><p>Leaf anatomy of <italic><tp:taxon-name><tp:taxon-name-part taxon-name-part-type="genus">Cortaderia</tp:taxon-name-part></tp:taxon-name></italic>, as evident from transverse sections. <bold>A–B</bold> <italic><tp:taxon-name><tp:taxon-name-part taxon-name-part-type="genus">Cortaderia</tp:taxon-name-part> <tp:taxon-name-part taxon-name-part-type="species">selloana</tp:taxon-name-part></tp:taxon-name></italic> (Villamil 11738) <bold>C</bold> <italic><tp:taxon-name><tp:taxon-name-part taxon-name-part-type="genus">Cortaderia</tp:taxon-name-part> <tp:taxon-name-part taxon-name-part-type="species">speciosa</tp:taxon-name-part></tp:taxon-name></italic> (Testoni 644) <bold>D</bold> <italic><tp:taxon-name><tp:taxon-name-part taxon-name-part-type="genus">Cortaderia</tp:taxon-name-part> <tp:taxon-name-part taxon-name-part-type="species">vaginata</tp:taxon-name-part></tp:taxon-name></italic> (Zanín 1654). Comparison of bulliform cells in Egmontiana group: <bold>E</bold> <italic><tp:taxon-name><tp:taxon-name-part taxon-name-part-type="genus">Cortaderia</tp:taxon-name-part> <tp:taxon-name-part taxon-name-part-type="species">egmontiana</tp:taxon-name-part></tp:taxon-name></italic> (Testoni 634) <bold>F</bold> <italic><tp:taxon-name><tp:taxon-name-part taxon-name-part-type="genus">Cortaderia</tp:taxon-name-part> <tp:taxon-name-part taxon-name-part-type="species">modesta</tp:taxon-name-part></tp:taxon-name></italic> (Carauta 927) <bold>G</bold> <italic><tp:taxon-name><tp:taxon-name-part taxon-name-part-type="genus">Cortaderia</tp:taxon-name-part> <tp:taxon-name-part taxon-name-part-type="species">vaginata</tp:taxon-name-part></tp:taxon-name></italic> (Zanín 1654). Structures referred to in the descriptions are labelled as follows: 1, multi-layered abaxial sub-epidermal collenchyma layer; 2, aerenchyma; 3, chlorenchyma; 4, primary vascular bundle; 5, midrib; 6, colourless cells; 7, empty cells; 8, bulliform cells.</p></caption><graphic xmlns:xlink="http://www.w3.org/1999/xlink" xlink:href="phytokeys-076-039-g002.jpg" position="float" orientation="portrait" xlink:type="simple" id="oo_117856.jpg"/></fig><fig id="F3" position="float" orientation="portrait"><label>Figure 3.</label><caption><p>Leaf anatomy of <italic><tp:taxon-name><tp:taxon-name-part taxon-name-part-type="genus">Cortaderia</tp:taxon-name-part></tp:taxon-name></italic>, as evident from transverse sections. <bold>A</bold> <italic><tp:taxon-name><tp:taxon-name-part taxon-name-part-type="genus">Cortaderia</tp:taxon-name-part> <tp:taxon-name-part taxon-name-part-type="species">egmontiana</tp:taxon-name-part></tp:taxon-name></italic> (Moore 2677) <bold>B</bold> <italic><tp:taxon-name><tp:taxon-name-part taxon-name-part-type="genus">Cortaderia</tp:taxon-name-part> <tp:taxon-name-part taxon-name-part-type="species">modesta</tp:taxon-name-part></tp:taxon-name></italic> (Glaziou 17913) <bold>C</bold> <italic><tp:taxon-name><tp:taxon-name-part taxon-name-part-type="genus">Cortaderia</tp:taxon-name-part> <tp:taxon-name-part taxon-name-part-type="species">hieronymi</tp:taxon-name-part></tp:taxon-name></italic> (Garcia 563) <bold>D</bold> <italic><tp:taxon-name><tp:taxon-name-part taxon-name-part-type="genus">Cortaderia</tp:taxon-name-part> <tp:taxon-name-part taxon-name-part-type="species">nitida</tp:taxon-name-part></tp:taxon-name></italic> (Laegaard 53121) <bold>E</bold> <italic><tp:taxon-name><tp:taxon-name-part taxon-name-part-type="genus">Cortaderia</tp:taxon-name-part> <tp:taxon-name-part taxon-name-part-type="species">boliviensis</tp:taxon-name-part></tp:taxon-name></italic> (Beck 11273); <bold>F</bold> <italic><tp:taxon-name><tp:taxon-name-part taxon-name-part-type="genus">Cortaderia</tp:taxon-name-part> <tp:taxon-name-part taxon-name-part-type="species">sericantha</tp:taxon-name-part></tp:taxon-name></italic> (Ramsay 967); <bold>G</bold> <italic><tp:taxon-name><tp:taxon-name-part taxon-name-part-type="genus">Cortaderia</tp:taxon-name-part> <tp:taxon-name-part taxon-name-part-type="species">echinata</tp:taxon-name-part></tp:taxon-name></italic> (Peterson 21587) <bold>H</bold> <italic><tp:taxon-name><tp:taxon-name-part taxon-name-part-type="genus">Cortaderia</tp:taxon-name-part> <tp:taxon-name-part taxon-name-part-type="species">bifida</tp:taxon-name-part></tp:taxon-name></italic> (Renvoize 4202) <bold>I</bold> <italic><tp:taxon-name><tp:taxon-name-part taxon-name-part-type="genus">Cortaderia</tp:taxon-name-part> <tp:taxon-name-part taxon-name-part-type="species">hapalotricha</tp:taxon-name-part></tp:taxon-name></italic> (Laegaard 53305) <bold>J</bold> <italic><tp:taxon-name><tp:taxon-name-part taxon-name-part-type="genus">Cortaderia</tp:taxon-name-part> <tp:taxon-name-part taxon-name-part-type="species">roraimensis</tp:taxon-name-part></tp:taxon-name></italic> (Maguire 60448). Structures referred to in the descriptions are labelled as follows: 1, multi-layered abaxial sub-epidermal collenchyma layer; 2, adaxial islands of collenchyma in the abaxial grooves; 3, chlorenchyma; 4, primary vascular bundle; 5, midrib.</p></caption><graphic xmlns:xlink="http://www.w3.org/1999/xlink" xlink:href="phytokeys-076-039-g003.jpg" position="float" orientation="portrait" xlink:type="simple" id="oo_117857.jpg"/></fig></tp:treatment-sec><ref-list><ref id="B10"><mixed-citation xmlns:xlink="http://www.w3.org/1999/xlink" xlink:type="simple">
          <person-group><name name-style="western"><surname>Connor</surname><given-names>HE</given-names></name><name name-style="western"><surname>Edgar</surname><given-names>E</given-names></name></person-group> (<year>1974</year>) <article-title>Names and types in <italic><tp:taxon-name><tp:taxon-name-part taxon-name-part-type="genus">Cortaderia</tp:taxon-name-part></tp:taxon-name></italic> Stapf (<tp:taxon-name><tp:taxon-name-part taxon-name-part-type="family">Gramineae</tp:taxon-name-part></tp:taxon-name>).</article-title> <source>Taxon</source> <volume>23</volume>: <fpage>595</fpage>–<lpage>605</lpage>. <ext-link xlink:type="simple" ext-link-type="doi" xlink:href="10.2307/1218786">https://doi.org/10.2307/1218786</ext-link></mixed-citation></ref></ref-list></tp:taxon-treatment>
