# Supplementary material for: Synoptic taxonomy of Cortaderia Stapf (Danthonioideae, Poaceae)
Source: PhytoKeys. 2017 Jan 11;(76):39–69. doi: 10.3897/phytokeys.76.10808 (PMC5301984; doi:10.3897/phytokeys.76.10808)
Supplement: XML Treatment for Cortaderia sericantha [file phytokeys.76.10808-treatment13.xml]

<!DOCTYPE tp:taxon-treatment
  PUBLIC "-//TaxonX//DTD Taxonomic Treatment Publishing DTD v0 20100105//EN" "tax-treatment-NSO.dtd">
<tp:taxon-treatment xmlns:tp="http://www.plazi.org/taxpub"><tp:treatment-meta><kwd-group><label>Taxon classification</label><kwd><named-content content-type="kingdom">Plantae</named-content></kwd><kwd><named-content content-type="order">Poales</named-content></kwd><kwd><named-content content-type="family">Poaceae</named-content></kwd></kwd-group><mixed-citation publication-type="journal"><person-group><name><surname>Testoni</surname><given-names>Daniel</given-names></name><name><surname>Linder</surname><given-names>H. Peter</given-names></name></person-group><article-title>Synoptic taxonomy of <italic><tp:taxon-name><tp:taxon-name-part taxon-name-part-type="genus">Cortaderia</tp:taxon-name-part></tp:taxon-name></italic> Stapf (<tp:taxon-name><tp:taxon-name-part taxon-name-part-type="subfamily">Danthonioideae</tp:taxon-name-part></tp:taxon-name>, <tp:taxon-name><tp:taxon-name-part taxon-name-part-type="family">Poaceae</tp:taxon-name-part></tp:taxon-name>)</article-title><source>PhytoKeys</source><day>11</day><month>1</month><year>2017</year><volume>2017</volume><issue>76</issue><fpage>39</fpage><lpage>69</lpage><pub-id pub-id-type="doi">10.3897/phytokeys.76.10808</pub-id></mixed-citation></tp:treatment-meta><tp:nomenclature><label>10.</label><tp:taxon-name>
                  <tp:taxon-name-part taxon-name-part-type="genus">Cortaderia</tp:taxon-name-part>
                  <tp:taxon-name-part taxon-name-part-type="species">sericantha</tp:taxon-name-part>
                </tp:taxon-name><tp:taxon-authority>(Steud.) Hitchc., Contr. U.S. Natl. Herb. 24: 348. 1927.</tp:taxon-authority><xref ref-type="fig" rid="F1">Figs 1I</xref><xref ref-type="fig" rid="F3">, 3F</xref><tp:nomenclature-citation-list><tp:nomenclature-citation><tp:taxon-name>
                      <tp:taxon-name-part taxon-name-part-type="genus">Danthonia</tp:taxon-name-part> <tp:taxon-name-part taxon-name-part-type="species">sericantha</tp:taxon-name-part></tp:taxon-name><comment>Steud., Syn. Pl. Glumac. 1(3): 246. 1854. Type: Ecuador, Quito “On boggy plains on the eastern Cordillera at 13000 feet above sea level”, sine data, W. Jameson 93 (lectotype designated by Connor &amp; Edgar, Taxon 23: 602 (1974): K!; isolectotypes: K! - frag <named-content xmlns:xlink="http://www.w3.org/1999/xlink" content-type="dwc:institutional_code" xlink:type="simple">US</named-content>!, <named-content xmlns:xlink="http://www.w3.org/1999/xlink" content-type="dwc:institutional_code" xlink:type="simple">OXF</named-content>!, <named-content xmlns:xlink="http://www.w3.org/1999/xlink" content-type="dwc:institutional_code" xlink:type="simple">TCD</named-content>!). </comment></tp:nomenclature-citation><tp:nomenclature-citation><tp:taxon-name>
                      <tp:taxon-name-part taxon-name-part-type="genus">Danthonia</tp:taxon-name-part> <tp:taxon-name-part taxon-name-part-type="species">jubata</tp:taxon-name-part></tp:taxon-name><comment>Sodiro, Revista Colegio Nac. Vicente Rocafuerte 12: 91. 1930. Type: Ecuador, Pinchincha, sine data, A. S. J. Mille s.n. (<named-content xmlns:xlink="http://www.w3.org/1999/xlink" content-type="dwc:institutional_code" xlink:type="simple">NY</named-content>, <named-content xmlns:xlink="http://www.w3.org/1999/xlink" content-type="dwc:institutional_code" xlink:type="simple">MO</named-content> photo!, <named-content xmlns:xlink="http://www.w3.org/1999/xlink" content-type="dwc:institutional_code" xlink:type="simple">US</named-content>!). </comment></tp:nomenclature-citation></tp:nomenclature-citation-list></tp:nomenclature><tp:treatment-sec sec-type="etymology" id="SECID0EMHCI"><title>Etymology.</title><p>
            <italic>serios</italic> (Greek) = silken + <italic>Anthos</italic> (Greek) = flower. Presumably this refers to the silky-haired leaves, a diagnostic trait for this species.</p></tp:treatment-sec><tp:treatment-sec sec-type="Taxonomy" id="SECID0EWHCI"><title>Taxonomy.</title><p>This species is very distinctive in <italic><tp:taxon-name><tp:taxon-name-part taxon-name-part-type="genus">Cortaderia</tp:taxon-name-part></tp:taxon-name></italic> by its very villous leaves, which are rolled rather than flat, and quite pungent; the compact inflorescences with short inflorescence branches; the glumes with three veins and which are much longer than the packet of florets; and the tuft of hair at the base of the spikelets. The inflorescences are similar to those of <italic><tp:taxon-name><tp:taxon-name-part taxon-name-part-type="genus">Cortaderia</tp:taxon-name-part> <tp:taxon-name-part taxon-name-part-type="species">egmontiana</tp:taxon-name-part></tp:taxon-name></italic>, but the villous leaves immediate distinguish our species from <italic><tp:taxon-name><tp:taxon-name-part taxon-name-part-type="genus">Cortaderia</tp:taxon-name-part> <tp:taxon-name-part taxon-name-part-type="species">egmontiana</tp:taxon-name-part></tp:taxon-name></italic>. The intact leaf sheaths, pungent leaf tips, and compact growth form related this species to <italic><tp:taxon-name><tp:taxon-name-part taxon-name-part-type="genus">Cortaderia</tp:taxon-name-part> <tp:taxon-name-part taxon-name-part-type="species">pungens</tp:taxon-name-part></tp:taxon-name></italic> and <italic><tp:taxon-name><tp:taxon-name-part taxon-name-part-type="genus">Cortaderia</tp:taxon-name-part> <tp:taxon-name-part taxon-name-part-type="species">echinata</tp:taxon-name-part></tp:taxon-name></italic>. The remarkably large glumes, much overtopping the packet of florets, are shared with <italic><tp:taxon-name><tp:taxon-name-part taxon-name-part-type="genus">Cortaderia</tp:taxon-name-part> <tp:taxon-name-part taxon-name-part-type="species">echinata</tp:taxon-name-part></tp:taxon-name></italic>.</p><p>The leaf anatomy (Fig. <xref ref-type="fig" rid="F3">3F</xref>) could be unique in the genus. The abaxial half of the leaf, in cross-section, consists of colourless collenchyma. The vascular bundles are very slender, and the girders taper towards the adaxial epidermis. Adaxially the leaves are only very slightly grooved.</p></tp:treatment-sec><tp:treatment-sec><!--Section generated to contain objects referenced in tp:taxon-treatment.--><fig id="F1" position="float" orientation="portrait"><label>Figure 1.</label><caption><p>Lemmas of selected species of <italic><tp:taxon-name><tp:taxon-name-part taxon-name-part-type="genus">Cortaderia</tp:taxon-name-part></tp:taxon-name></italic>. <bold>A</bold> <italic><tp:taxon-name><tp:taxon-name-part taxon-name-part-type="genus">Cortaderia</tp:taxon-name-part> <tp:taxon-name-part taxon-name-part-type="species">selloana</tp:taxon-name-part></tp:taxon-name></italic>, <italic>Jürgens 40</italic> (B) <bold>B</bold> <italic><tp:taxon-name><tp:taxon-name-part taxon-name-part-type="genus">Cortaderia</tp:taxon-name-part> <tp:taxon-name-part taxon-name-part-type="species">araucana</tp:taxon-name-part></tp:taxon-name></italic>, <italic>Borchers</italic> s.n. (<named-content xmlns:xlink="http://www.w3.org/1999/xlink" content-type="dwc:institutional_code" xlink:type="simple">US</named-content>) <bold>C</bold> <italic><tp:taxon-name><tp:taxon-name-part taxon-name-part-type="genus">Cortaderia</tp:taxon-name-part> <tp:taxon-name-part taxon-name-part-type="species">speciosa</tp:taxon-name-part></tp:taxon-name></italic>, <italic>P.M. Peterson 12766</italic> (<named-content xmlns:xlink="http://www.w3.org/1999/xlink" content-type="dwc:institutional_code" xlink:type="simple">US</named-content>) <bold>D</bold> <italic><tp:taxon-name><tp:taxon-name-part taxon-name-part-type="genus">Cortaderia</tp:taxon-name-part> <tp:taxon-name-part taxon-name-part-type="species">vaginata</tp:taxon-name-part></tp:taxon-name></italic>, <italic>L.B. Smith, P.R. Reitz &amp; R. Klein 7761</italic> (B) <bold>E</bold> <italic><tp:taxon-name><tp:taxon-name-part taxon-name-part-type="genus">Cortaderia</tp:taxon-name-part> <tp:taxon-name-part taxon-name-part-type="species">egmontiana</tp:taxon-name-part></tp:taxon-name></italic>, <italic>P.M. Peterson, R.J. Soreng &amp; N. Refulio-Rodriguez 17508</italic> (<named-content xmlns:xlink="http://www.w3.org/1999/xlink" content-type="dwc:institutional_code" xlink:type="simple">US</named-content>) <bold>F</bold> <italic><tp:taxon-name><tp:taxon-name-part taxon-name-part-type="genus">Cortaderia</tp:taxon-name-part> <tp:taxon-name-part taxon-name-part-type="species">modesta</tp:taxon-name-part></tp:taxon-name></italic>, <italic>A. Chase 8288</italic> (<named-content xmlns:xlink="http://www.w3.org/1999/xlink" content-type="dwc:institutional_code" xlink:type="simple">US</named-content>) <bold>G</bold> <italic><tp:taxon-name><tp:taxon-name-part taxon-name-part-type="genus">Cortaderia</tp:taxon-name-part> <tp:taxon-name-part taxon-name-part-type="species">hieronymi</tp:taxon-name-part></tp:taxon-name></italic>, <italic>A. Burkart et al. 30395</italic> (P) – note that awn and setae are much longer than illustrated <bold>H</bold> <italic><tp:taxon-name><tp:taxon-name-part taxon-name-part-type="genus">Cortaderia</tp:taxon-name-part> <tp:taxon-name-part taxon-name-part-type="species">nitida</tp:taxon-name-part></tp:taxon-name></italic>, <italic>S. Laegaard 52786</italic> (K) <bold>I</bold> <italic><tp:taxon-name><tp:taxon-name-part taxon-name-part-type="genus">Cortaderia</tp:taxon-name-part> <tp:taxon-name-part taxon-name-part-type="species">sericantha</tp:taxon-name-part></tp:taxon-name></italic>, <italic>E. Asplund 17175</italic> (B) <bold>J</bold> <italic><tp:taxon-name><tp:taxon-name-part taxon-name-part-type="genus">Cortaderia</tp:taxon-name-part> <tp:taxon-name-part taxon-name-part-type="species">bifida</tp:taxon-name-part></tp:taxon-name></italic>, <italic>D.N. Smith &amp; J. Cabanillas 7167</italic> (<named-content xmlns:xlink="http://www.w3.org/1999/xlink" content-type="dwc:institutional_code" xlink:type="simple">US</named-content>) <bold>K</bold> <italic><tp:taxon-name><tp:taxon-name-part taxon-name-part-type="genus">Cortaderia</tp:taxon-name-part> <tp:taxon-name-part taxon-name-part-type="species">hapalotricha</tp:taxon-name-part></tp:taxon-name></italic>, <italic>J.C. Solomon &amp; R. Chevalier 16620</italic> <bold>L</bold> <italic><tp:taxon-name><tp:taxon-name-part taxon-name-part-type="genus">Cortaderia</tp:taxon-name-part> <tp:taxon-name-part taxon-name-part-type="species">columbiana</tp:taxon-name-part></tp:taxon-name></italic>, <italic>J.P. Schulz 318</italic> (<named-content xmlns:xlink="http://www.w3.org/1999/xlink" content-type="dwc:institutional_code" xlink:type="simple">US</named-content>). All at same magnification.</p></caption><graphic xmlns:xlink="http://www.w3.org/1999/xlink" xlink:href="phytokeys-076-039-g001.jpg" position="float" orientation="portrait" xlink:type="simple" id="oo_117855.jpg"/></fig><fig id="F3" position="float" orientation="portrait"><label>Figure 3.</label><caption><p>Leaf anatomy of <italic><tp:taxon-name><tp:taxon-name-part taxon-name-part-type="genus">Cortaderia</tp:taxon-name-part></tp:taxon-name></italic>, as evident from transverse sections. <bold>A</bold> <italic><tp:taxon-name><tp:taxon-name-part taxon-name-part-type="genus">Cortaderia</tp:taxon-name-part> <tp:taxon-name-part taxon-name-part-type="species">egmontiana</tp:taxon-name-part></tp:taxon-name></italic> (Moore 2677) <bold>B</bold> <italic><tp:taxon-name><tp:taxon-name-part taxon-name-part-type="genus">Cortaderia</tp:taxon-name-part> <tp:taxon-name-part taxon-name-part-type="species">modesta</tp:taxon-name-part></tp:taxon-name></italic> (Glaziou 17913) <bold>C</bold> <italic><tp:taxon-name><tp:taxon-name-part taxon-name-part-type="genus">Cortaderia</tp:taxon-name-part> <tp:taxon-name-part taxon-name-part-type="species">hieronymi</tp:taxon-name-part></tp:taxon-name></italic> (Garcia 563) <bold>D</bold> <italic><tp:taxon-name><tp:taxon-name-part taxon-name-part-type="genus">Cortaderia</tp:taxon-name-part> <tp:taxon-name-part taxon-name-part-type="species">nitida</tp:taxon-name-part></tp:taxon-name></italic> (Laegaard 53121) <bold>E</bold> <italic><tp:taxon-name><tp:taxon-name-part taxon-name-part-type="genus">Cortaderia</tp:taxon-name-part> <tp:taxon-name-part taxon-name-part-type="species">boliviensis</tp:taxon-name-part></tp:taxon-name></italic> (Beck 11273); <bold>F</bold> <italic><tp:taxon-name><tp:taxon-name-part taxon-name-part-type="genus">Cortaderia</tp:taxon-name-part> <tp:taxon-name-part taxon-name-part-type="species">sericantha</tp:taxon-name-part></tp:taxon-name></italic> (Ramsay 967); <bold>G</bold> <italic><tp:taxon-name><tp:taxon-name-part taxon-name-part-type="genus">Cortaderia</tp:taxon-name-part> <tp:taxon-name-part taxon-name-part-type="species">echinata</tp:taxon-name-part></tp:taxon-name></italic> (Peterson 21587) <bold>H</bold> <italic><tp:taxon-name><tp:taxon-name-part taxon-name-part-type="genus">Cortaderia</tp:taxon-name-part> <tp:taxon-name-part taxon-name-part-type="species">bifida</tp:taxon-name-part></tp:taxon-name></italic> (Renvoize 4202) <bold>I</bold> <italic><tp:taxon-name><tp:taxon-name-part taxon-name-part-type="genus">Cortaderia</tp:taxon-name-part> <tp:taxon-name-part taxon-name-part-type="species">hapalotricha</tp:taxon-name-part></tp:taxon-name></italic> (Laegaard 53305) <bold>J</bold> <italic><tp:taxon-name><tp:taxon-name-part taxon-name-part-type="genus">Cortaderia</tp:taxon-name-part> <tp:taxon-name-part taxon-name-part-type="species">roraimensis</tp:taxon-name-part></tp:taxon-name></italic> (Maguire 60448). Structures referred to in the descriptions are labelled as follows: 1, multi-layered abaxial sub-epidermal collenchyma layer; 2, adaxial islands of collenchyma in the abaxial grooves; 3, chlorenchyma; 4, primary vascular bundle; 5, midrib.</p></caption><graphic xmlns:xlink="http://www.w3.org/1999/xlink" xlink:href="phytokeys-076-039-g003.jpg" position="float" orientation="portrait" xlink:type="simple" id="oo_117857.jpg"/></fig></tp:treatment-sec></tp:taxon-treatment>
