# Supplementary material for: Synoptic taxonomy of Cortaderia Stapf (Danthonioideae, Poaceae)
Source: PhytoKeys. 2017 Jan 11;(76):39–69. doi: 10.3897/phytokeys.76.10808 (PMC5301984; doi:10.3897/phytokeys.76.10808)
Supplement: XML Treatment for Cortaderia pungens [file phytokeys.76.10808-treatment14.xml]

<!DOCTYPE tp:taxon-treatment
  PUBLIC "-//TaxonX//DTD Taxonomic Treatment Publishing DTD v0 20100105//EN" "tax-treatment-NSO.dtd">
<tp:taxon-treatment xmlns:tp="http://www.plazi.org/taxpub"><tp:treatment-meta><kwd-group><label>Taxon classification</label><kwd><named-content content-type="kingdom">Plantae</named-content></kwd><kwd><named-content content-type="order">Poales</named-content></kwd><kwd><named-content content-type="family">Poaceae</named-content></kwd></kwd-group><mixed-citation publication-type="journal"><person-group><name><surname>Testoni</surname><given-names>Daniel</given-names></name><name><surname>Linder</surname><given-names>H. Peter</given-names></name></person-group><article-title>Synoptic taxonomy of <italic><tp:taxon-name><tp:taxon-name-part taxon-name-part-type="genus">Cortaderia</tp:taxon-name-part></tp:taxon-name></italic> Stapf (<tp:taxon-name><tp:taxon-name-part taxon-name-part-type="subfamily">Danthonioideae</tp:taxon-name-part></tp:taxon-name>, <tp:taxon-name><tp:taxon-name-part taxon-name-part-type="family">Poaceae</tp:taxon-name-part></tp:taxon-name>)</article-title><source>PhytoKeys</source><day>11</day><month>1</month><year>2017</year><volume>2017</volume><issue>76</issue><fpage>39</fpage><lpage>69</lpage><pub-id pub-id-type="doi">10.3897/phytokeys.76.10808</pub-id></mixed-citation></tp:treatment-meta><tp:nomenclature><label>11.</label><tp:taxon-name>
                  <tp:taxon-name-part taxon-name-part-type="genus">Cortaderia</tp:taxon-name-part>
                  <tp:taxon-name-part taxon-name-part-type="species">pungens</tp:taxon-name-part>
                </tp:taxon-name><tp:taxon-authority>Swallen, Contr. U.S. Natl. Herb. 29: 251. 1948.</tp:taxon-authority><tp:nomenclature-citation-list><tp:nomenclature-citation><tp:taxon-name>
                      <tp:taxon-name-part taxon-name-part-type="genus">Danthonia</tp:taxon-name-part> <tp:taxon-name-part taxon-name-part-type="species">confusa</tp:taxon-name-part></tp:taxon-name><comment>L.B.Sm., Phytologia 22(2): 89. 1971, non <tp:taxon-name><tp:taxon-name-part taxon-name-part-type="genus">Danthonia</tp:taxon-name-part> <tp:taxon-name-part taxon-name-part-type="species">pungens</tp:taxon-name-part></tp:taxon-name> Cheeseman, 1906. Type: Colombia, Dept. Santander, Páramo de Santurban, near Vetas, 17 Jan. 1927, E. P. Killip &amp; A. C. Smith 17467 (lectotype, designated as holotype by Connor &amp; Edgar, Taxon 23: 600 (1974): <named-content xmlns:xlink="http://www.w3.org/1999/xlink" content-type="dwc:institutional_code" xlink:type="simple">US</named-content> 00133443!; isolectotype: K!). </comment></tp:nomenclature-citation></tp:nomenclature-citation-list></tp:nomenclature><tp:treatment-sec sec-type="etymology" id="SECID0EYLCI"><title>Etymology.</title><p>
                  <italic>pungens</italic> (Latin): piercing, terminating in a sharp point. This describes the leaf tips.</p></tp:treatment-sec><tp:treatment-sec sec-type="Taxonomy" id="SECID0EAMCI"><title>Taxonomy.</title><p>This species is often placed with <italic><tp:taxon-name><tp:taxon-name-part taxon-name-part-type="genus">Cortaderia</tp:taxon-name-part> <tp:taxon-name-part taxon-name-part-type="species">hapalotricha</tp:taxon-name-part></tp:taxon-name></italic>, from which it differs by (a) shorter growth-form (less than 1 m tall); (b) the intact leaf bases; (c) the rolled, pungent leaves; and (d) deeply lobed lemmas. The two species have much in common (leaf anatomy, spikelet and inflorescence structure). It is possible that they are ecotypes of each other, and the problem needs critical field work. We keep them separate on the very different growth-form. The intact leaf bases and pungent leaves suggest a relationship to <italic><tp:taxon-name><tp:taxon-name-part taxon-name-part-type="genus">Cortaderia</tp:taxon-name-part> <tp:taxon-name-part taxon-name-part-type="species">sericantha</tp:taxon-name-part></tp:taxon-name></italic> and <italic><tp:taxon-name><tp:taxon-name-part taxon-name-part-type="genus">Cortaderia</tp:taxon-name-part> <tp:taxon-name-part taxon-name-part-type="species">echinata</tp:taxon-name-part></tp:taxon-name></italic>, but the species is readily separated from these two by the much shorter glumes.</p><p>The leaf anatomy was not studied.</p></tp:treatment-sec></tp:taxon-treatment>
