# Supplementary material for: Synoptic taxonomy of Cortaderia Stapf (Danthonioideae, Poaceae)
Source: PhytoKeys. 2017 Jan 11;(76):39–69. doi: 10.3897/phytokeys.76.10808 (PMC5301984; doi:10.3897/phytokeys.76.10808)
Supplement: XML Treatment for Cortaderia bifida [file phytokeys.76.10808-treatment16.xml]

<!DOCTYPE tp:taxon-treatment
  PUBLIC "-//TaxonX//DTD Taxonomic Treatment Publishing DTD v0 20100105//EN" "tax-treatment-NSO.dtd">
<tp:taxon-treatment xmlns:tp="http://www.plazi.org/taxpub"><tp:treatment-meta><kwd-group><label>Taxon classification</label><kwd><named-content content-type="kingdom">Plantae</named-content></kwd><kwd><named-content content-type="order">Poales</named-content></kwd><kwd><named-content content-type="family">Poaceae</named-content></kwd></kwd-group><mixed-citation publication-type="journal"><person-group><name><surname>Testoni</surname><given-names>Daniel</given-names></name><name><surname>Linder</surname><given-names>H. Peter</given-names></name></person-group><article-title>Synoptic taxonomy of <italic><tp:taxon-name><tp:taxon-name-part taxon-name-part-type="genus">Cortaderia</tp:taxon-name-part></tp:taxon-name></italic> Stapf (<tp:taxon-name><tp:taxon-name-part taxon-name-part-type="subfamily">Danthonioideae</tp:taxon-name-part></tp:taxon-name>, <tp:taxon-name><tp:taxon-name-part taxon-name-part-type="family">Poaceae</tp:taxon-name-part></tp:taxon-name>)</article-title><source>PhytoKeys</source><day>11</day><month>1</month><year>2017</year><volume>2017</volume><issue>76</issue><fpage>39</fpage><lpage>69</lpage><pub-id pub-id-type="doi">10.3897/phytokeys.76.10808</pub-id></mixed-citation></tp:treatment-meta><tp:nomenclature><label>13.</label><tp:taxon-name>
                  <tp:taxon-name-part taxon-name-part-type="genus">Cortaderia</tp:taxon-name-part>
                  <tp:taxon-name-part taxon-name-part-type="species">bifida</tp:taxon-name-part>
                </tp:taxon-name><tp:taxon-authority>Pilg., Bot. Jahrb. Syst. 37: 374. 1906.</tp:taxon-authority><xref ref-type="fig" rid="F1">Figs 1J</xref><xref ref-type="fig" rid="F3">, 3H</xref><tp:nomenclature-citation-list><tp:nomenclature-citation><tp:taxon-name>
                      <tp:taxon-name-part taxon-name-part-type="genus">Cortaderia</tp:taxon-name-part> <tp:taxon-name-part taxon-name-part-type="species">bifida</tp:taxon-name-part></tp:taxon-name><comment>Pilg., Bot. Jahrb. Syst. 37: 374. 1906. Type: Peru, “zwischen den Tambo Yuncacoya und Ramospata (Weg von Sandia nach Chunchusmayo), 2000–2400m”, 27 Jul. 1902, A. Weberbauer 1328 (lectotype, designated as holotype by Connor &amp; Edgar, Taxon 23: 597 (1974): B-100217561! (<ext-link xmlns:xlink="http://www.w3.org/1999/xlink" xlink:type="simple" ext-link-type="uri" xlink:href="http://ww2.bgbm.org/Herbarium/specimen.cfm?Barcode=B100217561">http://ww2.bgbm.org/Herbarium/specimen.cfm?Barcode=B100217561</ext-link>); isolectotype: <named-content xmlns:xlink="http://www.w3.org/1999/xlink" content-type="dwc:institutional_code" xlink:type="simple">US</named-content>!). </comment></tp:nomenclature-citation><tp:nomenclature-citation><tp:taxon-name>
                      <tp:taxon-name-part taxon-name-part-type="genus">Cortaderia</tp:taxon-name-part> <tp:taxon-name-part taxon-name-part-type="species">aristata</tp:taxon-name-part></tp:taxon-name><comment>Pilg. Bot. Jahrb. Syst. 37: 375. 1906. Type: Peru, Prov. Huamalies, Dep. Huanuco, “Berge südwestlich von Monzon, 3400–3500m”, 11 Jul. 1903., A. Weberbauer 3349 (lectotype, designated as holotype by Connor &amp; Edgar, Taxon 23: 597 (1974): B-100217562! (<ext-link xmlns:xlink="http://www.w3.org/1999/xlink" xlink:type="simple" ext-link-type="uri" xlink:href="http://ww2.bgbm.org/Herbarium/specimen.cfm?Barcode=B100217562">http://ww2.bgbm.org/Herbarium/specimen.cfm?Barcode=B100217562</ext-link>); isolectotypes: K!, <named-content xmlns:xlink="http://www.w3.org/1999/xlink" content-type="dwc:institutional_code" xlink:type="simple">US</named-content>!). </comment></tp:nomenclature-citation><tp:nomenclature-citation><tp:taxon-name>
                      <tp:taxon-name-part taxon-name-part-type="genus">Cortaderia</tp:taxon-name-part> <tp:taxon-name-part taxon-name-part-type="species">trianae</tp:taxon-name-part></tp:taxon-name><comment>Stapf ex Conert, Syst. Anat. <tp:taxon-name><tp:taxon-name-part taxon-name-part-type="tribe">Arundineae</tp:taxon-name-part></tp:taxon-name> 100. 1961. Type: New Granada, February 1892, J. Triana 289 (lectotype, designated as holotype by Conert, Syst. Anat. <tp:taxon-name><tp:taxon-name-part taxon-name-part-type="tribe">Arundineae</tp:taxon-name-part></tp:taxon-name> 100 (1961): K!). </comment></tp:nomenclature-citation></tp:nomenclature-citation-list></tp:nomenclature><tp:treatment-sec sec-type="etymology" id="SECID0EIYCI"><title>Etymology.</title><p>
            <italic>bis</italic> (Latin) = twice + <italic>fidu</italic>, divide, this presumably refers to the lemma setae.</p></tp:treatment-sec><tp:treatment-sec sec-type="Taxonomy" id="SECID0ESYCI"><title>Taxonomy.</title><p>This species can be diagnosed by the combination of the lacerated sheath bases, the long awns and especially the long setae. The shape of the lemmas with lobes and setae are shared with <italic><tp:taxon-name><tp:taxon-name-part taxon-name-part-type="genus">Cortaderia</tp:taxon-name-part> <tp:taxon-name-part taxon-name-part-type="species">hapalotricha</tp:taxon-name-part></tp:taxon-name></italic>, and the curly fibrous leaf remains are similar to <italic><tp:taxon-name><tp:taxon-name-part taxon-name-part-type="genus">Cortaderia</tp:taxon-name-part> <tp:taxon-name-part taxon-name-part-type="species">roraimensis</tp:taxon-name-part></tp:taxon-name></italic>. It is separated from <italic><tp:taxon-name><tp:taxon-name-part taxon-name-part-type="genus">Cortaderia</tp:taxon-name-part> <tp:taxon-name-part taxon-name-part-type="species">roraimensis</tp:taxon-name-part></tp:taxon-name></italic> by the hairy lemmas and by the much longer awns and setae. It differs from <italic><tp:taxon-name><tp:taxon-name-part taxon-name-part-type="genus">Cortaderia</tp:taxon-name-part> <tp:taxon-name-part taxon-name-part-type="species">hapalotricha</tp:taxon-name-part></tp:taxon-name></italic> by the glabrous adaxial surface above the ligule and the scaberulous inflorescence branches. From the other tall species, <italic><tp:taxon-name><tp:taxon-name-part taxon-name-part-type="genus">Cortaderia</tp:taxon-name-part> <tp:taxon-name-part taxon-name-part-type="species">nitida</tp:taxon-name-part></tp:taxon-name></italic>, it can be separated by the longer awns (more than 8 mm long). The long awns and setae result in the inflorescences looking similar to those of <italic><tp:taxon-name><tp:taxon-name-part taxon-name-part-type="genus">Cortaderia</tp:taxon-name-part> <tp:taxon-name-part taxon-name-part-type="species">peruviana</tp:taxon-name-part></tp:taxon-name></italic>, but the bases of the plants are quite different. Consequently, it can be difficult to determine collections which consist only of inflorescences.</p><p>The leaf anatomy (Fig. <xref ref-type="fig" rid="F3">3H</xref>), in transverse section, shows shallow abaxial groves and deep adaxial clefts. Adaxially there appear to be no papillae (different from the <italic><tp:taxon-name><tp:taxon-name-part taxon-name-part-type="genus">Cortaderia</tp:taxon-name-part> <tp:taxon-name-part taxon-name-part-type="species">hapalotricha</tp:taxon-name-part></tp:taxon-name></italic> anatomy). Abaxially below the epidermis are large colourless cells. The outer bundle sheath of the primary vascular bundles are completely lignified. Thus broadly similar to the <italic><tp:taxon-name><tp:taxon-name-part taxon-name-part-type="genus">Cortaderia</tp:taxon-name-part> <tp:taxon-name-part taxon-name-part-type="species">halalotricha</tp:taxon-name-part></tp:taxon-name></italic> anatomy, but differing in a number of traits.</p></tp:treatment-sec><tp:treatment-sec><!--Section generated to contain objects referenced in tp:taxon-treatment.--><fig id="F1" position="float" orientation="portrait"><label>Figure 1.</label><caption><p>Lemmas of selected species of <italic><tp:taxon-name><tp:taxon-name-part taxon-name-part-type="genus">Cortaderia</tp:taxon-name-part></tp:taxon-name></italic>. <bold>A</bold> <italic><tp:taxon-name><tp:taxon-name-part taxon-name-part-type="genus">Cortaderia</tp:taxon-name-part> <tp:taxon-name-part taxon-name-part-type="species">selloana</tp:taxon-name-part></tp:taxon-name></italic>, <italic>Jürgens 40</italic> (B) <bold>B</bold> <italic><tp:taxon-name><tp:taxon-name-part taxon-name-part-type="genus">Cortaderia</tp:taxon-name-part> <tp:taxon-name-part taxon-name-part-type="species">araucana</tp:taxon-name-part></tp:taxon-name></italic>, <italic>Borchers</italic> s.n. (<named-content xmlns:xlink="http://www.w3.org/1999/xlink" content-type="dwc:institutional_code" xlink:type="simple">US</named-content>) <bold>C</bold> <italic><tp:taxon-name><tp:taxon-name-part taxon-name-part-type="genus">Cortaderia</tp:taxon-name-part> <tp:taxon-name-part taxon-name-part-type="species">speciosa</tp:taxon-name-part></tp:taxon-name></italic>, <italic>P.M. Peterson 12766</italic> (<named-content xmlns:xlink="http://www.w3.org/1999/xlink" content-type="dwc:institutional_code" xlink:type="simple">US</named-content>) <bold>D</bold> <italic><tp:taxon-name><tp:taxon-name-part taxon-name-part-type="genus">Cortaderia</tp:taxon-name-part> <tp:taxon-name-part taxon-name-part-type="species">vaginata</tp:taxon-name-part></tp:taxon-name></italic>, <italic>L.B. Smith, P.R. Reitz &amp; R. Klein 7761</italic> (B) <bold>E</bold> <italic><tp:taxon-name><tp:taxon-name-part taxon-name-part-type="genus">Cortaderia</tp:taxon-name-part> <tp:taxon-name-part taxon-name-part-type="species">egmontiana</tp:taxon-name-part></tp:taxon-name></italic>, <italic>P.M. Peterson, R.J. Soreng &amp; N. Refulio-Rodriguez 17508</italic> (<named-content xmlns:xlink="http://www.w3.org/1999/xlink" content-type="dwc:institutional_code" xlink:type="simple">US</named-content>) <bold>F</bold> <italic><tp:taxon-name><tp:taxon-name-part taxon-name-part-type="genus">Cortaderia</tp:taxon-name-part> <tp:taxon-name-part taxon-name-part-type="species">modesta</tp:taxon-name-part></tp:taxon-name></italic>, <italic>A. Chase 8288</italic> (<named-content xmlns:xlink="http://www.w3.org/1999/xlink" content-type="dwc:institutional_code" xlink:type="simple">US</named-content>) <bold>G</bold> <italic><tp:taxon-name><tp:taxon-name-part taxon-name-part-type="genus">Cortaderia</tp:taxon-name-part> <tp:taxon-name-part taxon-name-part-type="species">hieronymi</tp:taxon-name-part></tp:taxon-name></italic>, <italic>A. Burkart et al. 30395</italic> (P) – note that awn and setae are much longer than illustrated <bold>H</bold> <italic><tp:taxon-name><tp:taxon-name-part taxon-name-part-type="genus">Cortaderia</tp:taxon-name-part> <tp:taxon-name-part taxon-name-part-type="species">nitida</tp:taxon-name-part></tp:taxon-name></italic>, <italic>S. Laegaard 52786</italic> (K) <bold>I</bold> <italic><tp:taxon-name><tp:taxon-name-part taxon-name-part-type="genus">Cortaderia</tp:taxon-name-part> <tp:taxon-name-part taxon-name-part-type="species">sericantha</tp:taxon-name-part></tp:taxon-name></italic>, <italic>E. Asplund 17175</italic> (B) <bold>J</bold> <italic><tp:taxon-name><tp:taxon-name-part taxon-name-part-type="genus">Cortaderia</tp:taxon-name-part> <tp:taxon-name-part taxon-name-part-type="species">bifida</tp:taxon-name-part></tp:taxon-name></italic>, <italic>D.N. Smith &amp; J. Cabanillas 7167</italic> (<named-content xmlns:xlink="http://www.w3.org/1999/xlink" content-type="dwc:institutional_code" xlink:type="simple">US</named-content>) <bold>K</bold> <italic><tp:taxon-name><tp:taxon-name-part taxon-name-part-type="genus">Cortaderia</tp:taxon-name-part> <tp:taxon-name-part taxon-name-part-type="species">hapalotricha</tp:taxon-name-part></tp:taxon-name></italic>, <italic>J.C. Solomon &amp; R. Chevalier 16620</italic> <bold>L</bold> <italic><tp:taxon-name><tp:taxon-name-part taxon-name-part-type="genus">Cortaderia</tp:taxon-name-part> <tp:taxon-name-part taxon-name-part-type="species">columbiana</tp:taxon-name-part></tp:taxon-name></italic>, <italic>J.P. Schulz 318</italic> (<named-content xmlns:xlink="http://www.w3.org/1999/xlink" content-type="dwc:institutional_code" xlink:type="simple">US</named-content>). All at same magnification.</p></caption><graphic xmlns:xlink="http://www.w3.org/1999/xlink" xlink:href="phytokeys-076-039-g001.jpg" position="float" orientation="portrait" xlink:type="simple" id="oo_117855.jpg"/></fig><fig id="F3" position="float" orientation="portrait"><label>Figure 3.</label><caption><p>Leaf anatomy of <italic><tp:taxon-name><tp:taxon-name-part taxon-name-part-type="genus">Cortaderia</tp:taxon-name-part></tp:taxon-name></italic>, as evident from transverse sections. <bold>A</bold> <italic><tp:taxon-name><tp:taxon-name-part taxon-name-part-type="genus">Cortaderia</tp:taxon-name-part> <tp:taxon-name-part taxon-name-part-type="species">egmontiana</tp:taxon-name-part></tp:taxon-name></italic> (Moore 2677) <bold>B</bold> <italic><tp:taxon-name><tp:taxon-name-part taxon-name-part-type="genus">Cortaderia</tp:taxon-name-part> <tp:taxon-name-part taxon-name-part-type="species">modesta</tp:taxon-name-part></tp:taxon-name></italic> (Glaziou 17913) <bold>C</bold> <italic><tp:taxon-name><tp:taxon-name-part taxon-name-part-type="genus">Cortaderia</tp:taxon-name-part> <tp:taxon-name-part taxon-name-part-type="species">hieronymi</tp:taxon-name-part></tp:taxon-name></italic> (Garcia 563) <bold>D</bold> <italic><tp:taxon-name><tp:taxon-name-part taxon-name-part-type="genus">Cortaderia</tp:taxon-name-part> <tp:taxon-name-part taxon-name-part-type="species">nitida</tp:taxon-name-part></tp:taxon-name></italic> (Laegaard 53121) <bold>E</bold> <italic><tp:taxon-name><tp:taxon-name-part taxon-name-part-type="genus">Cortaderia</tp:taxon-name-part> <tp:taxon-name-part taxon-name-part-type="species">boliviensis</tp:taxon-name-part></tp:taxon-name></italic> (Beck 11273); <bold>F</bold> <italic><tp:taxon-name><tp:taxon-name-part taxon-name-part-type="genus">Cortaderia</tp:taxon-name-part> <tp:taxon-name-part taxon-name-part-type="species">sericantha</tp:taxon-name-part></tp:taxon-name></italic> (Ramsay 967); <bold>G</bold> <italic><tp:taxon-name><tp:taxon-name-part taxon-name-part-type="genus">Cortaderia</tp:taxon-name-part> <tp:taxon-name-part taxon-name-part-type="species">echinata</tp:taxon-name-part></tp:taxon-name></italic> (Peterson 21587) <bold>H</bold> <italic><tp:taxon-name><tp:taxon-name-part taxon-name-part-type="genus">Cortaderia</tp:taxon-name-part> <tp:taxon-name-part taxon-name-part-type="species">bifida</tp:taxon-name-part></tp:taxon-name></italic> (Renvoize 4202) <bold>I</bold> <italic><tp:taxon-name><tp:taxon-name-part taxon-name-part-type="genus">Cortaderia</tp:taxon-name-part> <tp:taxon-name-part taxon-name-part-type="species">hapalotricha</tp:taxon-name-part></tp:taxon-name></italic> (Laegaard 53305) <bold>J</bold> <italic><tp:taxon-name><tp:taxon-name-part taxon-name-part-type="genus">Cortaderia</tp:taxon-name-part> <tp:taxon-name-part taxon-name-part-type="species">roraimensis</tp:taxon-name-part></tp:taxon-name></italic> (Maguire 60448). Structures referred to in the descriptions are labelled as follows: 1, multi-layered abaxial sub-epidermal collenchyma layer; 2, adaxial islands of collenchyma in the abaxial grooves; 3, chlorenchyma; 4, primary vascular bundle; 5, midrib.</p></caption><graphic xmlns:xlink="http://www.w3.org/1999/xlink" xlink:href="phytokeys-076-039-g003.jpg" position="float" orientation="portrait" xlink:type="simple" id="oo_117857.jpg"/></fig></tp:treatment-sec></tp:taxon-treatment>
