# Supplementary material for: Synoptic taxonomy of Cortaderia Stapf (Danthonioideae, Poaceae)
Source: PhytoKeys. 2017 Jan 11;(76):39–69. doi: 10.3897/phytokeys.76.10808 (PMC5301984; doi:10.3897/phytokeys.76.10808)
Supplement: XML Treatment for Cortaderia planifolia [file phytokeys.76.10808-treatment17.xml]

<!DOCTYPE tp:taxon-treatment
  PUBLIC "-//TaxonX//DTD Taxonomic Treatment Publishing DTD v0 20100105//EN" "tax-treatment-NSO.dtd">
<tp:taxon-treatment xmlns:tp="http://www.plazi.org/taxpub"><tp:treatment-meta><kwd-group><label>Taxon classification</label><kwd><named-content content-type="kingdom">Plantae</named-content></kwd><kwd><named-content content-type="order">Poales</named-content></kwd><kwd><named-content content-type="family">Poaceae</named-content></kwd></kwd-group><mixed-citation publication-type="journal"><person-group><name><surname>Testoni</surname><given-names>Daniel</given-names></name><name><surname>Linder</surname><given-names>H. Peter</given-names></name></person-group><article-title>Synoptic taxonomy of <italic><tp:taxon-name><tp:taxon-name-part taxon-name-part-type="genus">Cortaderia</tp:taxon-name-part></tp:taxon-name></italic> Stapf (<tp:taxon-name><tp:taxon-name-part taxon-name-part-type="subfamily">Danthonioideae</tp:taxon-name-part></tp:taxon-name>, <tp:taxon-name><tp:taxon-name-part taxon-name-part-type="family">Poaceae</tp:taxon-name-part></tp:taxon-name>)</article-title><source>PhytoKeys</source><day>11</day><month>1</month><year>2017</year><volume>2017</volume><issue>76</issue><fpage>39</fpage><lpage>69</lpage><pub-id pub-id-type="doi">10.3897/phytokeys.76.10808</pub-id></mixed-citation></tp:treatment-meta><tp:nomenclature><label>14.</label><tp:taxon-name>
                  <tp:taxon-name-part taxon-name-part-type="genus">Cortaderia</tp:taxon-name-part>
                  <tp:taxon-name-part taxon-name-part-type="species">planifolia</tp:taxon-name-part>
                </tp:taxon-name><tp:taxon-authority>Swallen, Contr. U.S. Natl. Herb. 29: 253. 1948.</tp:taxon-authority></tp:nomenclature><tp:treatment-sec sec-type="material" id="SECID0EP3CI"><title>Type.</title><p>Colombia, Dept. Valle del Cauca, Cordillera Occidental, extremo N, vertiente NW, entre Alto del Buey y Quebrada de los Ramos, 12 Oct. 1944, J. Cuatrecasas 18059 (lectotype, designated as holotype by Connor &amp; Edgar, Taxon 23: 601 (1974): <named-content xmlns:xlink="http://www.w3.org/1999/xlink" content-type="dwc:institutional_code" xlink:type="simple">US</named-content> 00133442!).</p></tp:treatment-sec><tp:treatment-sec sec-type="etymology" id="SECID0EZ3CI"><title>Etymology.</title><p>
            <italic>planus</italic> (Latin) = flat + <italic>folium</italic> (Latin) = leaf. Leaf-blades flat.</p></tp:treatment-sec><tp:treatment-sec sec-type="Taxonomy" id="SECID0ED4CI"><title>Taxonomy.</title><p>
            <italic><tp:taxon-name><tp:taxon-name-part taxon-name-part-type="genus">Cortaderia</tp:taxon-name-part> <tp:taxon-name-part taxon-name-part-type="species">planifolia</tp:taxon-name-part></tp:taxon-name></italic> has many similarities to <italic><tp:taxon-name><tp:taxon-name-part taxon-name-part-type="genus">Cortaderia</tp:taxon-name-part> <tp:taxon-name-part taxon-name-part-type="species">pungens</tp:taxon-name-part></tp:taxon-name></italic>, but is separated by the flat or folded, but not rolled, leaves; somewhat taller tussocks (05-1 m, compared to 0.2-0.5m); adaxial leaf surface above the ligule glabrous; glumes 8-15 mm long, compared to 12-16 mm; lemmas 4-8 mm, compared to 3-4 mm long; lemma awn less than 8 mm long, compared to more than 9 mm in <italic><tp:taxon-name><tp:taxon-name-part taxon-name-part-type="genus">Cortaderia</tp:taxon-name-part> <tp:taxon-name-part taxon-name-part-type="species">pungens</tp:taxon-name-part></tp:taxon-name></italic>. These numerous small differences suggest that these are two species.</p><p>It has also been grouped with <italic><tp:taxon-name><tp:taxon-name-part taxon-name-part-type="genus">Cortaderia</tp:taxon-name-part> <tp:taxon-name-part taxon-name-part-type="species">hapalotricha</tp:taxon-name-part></tp:taxon-name></italic>, from which it differs by the smaller size, the flat leaves glabrous above the ligule, the shorter lemma awn and setae.</p><p>Leaf anatomy not investigated.</p></tp:treatment-sec></tp:taxon-treatment>
